# Supplementary material for: Hypoxia Treatment of Adipose Mesenchymal Stem Cells Promotes the Growth of Dermal Papilla Cells via HIF-1α and ERK1/2 Signaling Pathways
Source: Int J Mol Sci. 2023 Jul 7;24(13):11198. doi: 10.3390/ijms241311198 (PMC10342612; doi:10.3390/ijms241311198)
Supplement: Supplementary file 1 [file ijms-24-11198-s001.zip › Table S3.xlsx]

## Sheet: Table S3
Gene_id	C0CL2_1	C0CL2_2	C0CL2_3	Control_1	Control_2	Control_3	DFO_1	DFO_2	DFO_3	Hypoxia_1	Hypoxia_2	Hypoxia_3	Gene_name	Gene_description
gene0	0	0	0	0	0	0	0	0	0	0	0	0	TRNAC-GCA	tRNA-Cys
gene1	148.61	147.12	147.32	177.25	159.93	188.35	145.64	146.24	144.35	157.29	159.03	162.88	ATP5O	ATP synthase, H+ transporting, mitochondrial F1 complex, O subunit
gene10	80.18	76.63	81.42	76.38	79.19	79.57	83.35	83.44	81.82	85.5	79.16	85.42	IFNGR2	interferon gamma receptor 2 (interferon gamma transducer 1), transcript variant X2
gene100	2.5	2.78	2.92	4.78	3.82	2.08	3.97	3.21	3.44	1.86	1.76	3.08	LOC108636217	translation initiation factor IF-2-like
gene1000	0.03	0.14	0.13	0.03	0	0.04	0.08	0.08	0.06	0.01	0	0	SPATC1L	spermatogenesis and centriole associated 1-like
gene10000	0	0	0	0	0	0	0	0	0	0	0	0
gene10001	1.25	1.01	1.21	1	1.12	1.04	4.87	5.1	5.07	1.03	1.27	0.94	LOC108636742	NKG2D ligand 4-like, transcript variant X2
gene10002	0.17	0	0	0	0	0	0	0	0	0	0	0.03
gene10003	0.65	0.63	0.99	0.15	0.22	0.48	0.45	0.56	0.73	0.56	0.55	0.54
gene10004	0.09	0	0	0.05	0	0	0	0	0	0	0.1	0.14
gene10005	0.1	0	0.04	0.08	0	0.13	0.04	0.08	0.33	0.23	0.16	0.27	LOC102189941	uncharacterized LOC102189941
gene10006	2.52	3.05	3.03	1.92	1.8	1.61	1.21	1.89	2.5	3.87	3.35	2.94
gene10007	0	0	0.06	0	0	0	0	0	0	0	0	0
gene10008	0	0	0.14	0	0	0	0	0.12	0.54	0.24	0.2	0.18	LOC102182304	NKG2D ligand 1-like, transcript variant X2
gene10009	1.02	1.06	1.85	2.22	2.54	3.02	1.23	2.33	0.99	1.54	1.25	3.25	LOC108636773	NKG2D ligand 3-like
gene1001	1.36	1.47	1.49	3.34	3.75	4.23	2.36	2.59	2.33	2.38	2.55	3.16	LSS	lanosterol synthase (2,3-oxidosqualene-lanosterol cyclase), transcript variant X2
gene10010	0.5	0.57	0.61	0.47	0.67	0.5	1.89	1.71	2.45	0.65	0.61	0.51	LOC108636744	NKG2D ligand 4-like
gene10011	0	0	0	0	0	0	0	0	0	0	0	0
gene10012	0	0	0	0	0	0	0	0	0	0	0	0
gene10013	0	0	0	0	0	0	0	0	0	0	0	0	LOC108636775	NKG2D ligand 1-like
gene10014	0.07	0	0	0	0	0.1	0	0	0	0	0	0
gene10015	0	0	0	0	0	0	0	0	0	0	0	0
gene10016	0	0	0	0	0	0	0	0	0	0	0	0	TRNAC-GCA	tRNA-Cys
gene10017	25.6	26.22	23.35	36.27	36.4	35.1	34.01	36.55	37.73	36.53	35.66	39.59	LOC102177708	NKG2D ligand 1, transcript variant X2
gene10018	0.15	0.07	0.03	0.18	0	0.1	0.03	0.15	0.21	0.15	0.03	0.06
gene10019	13.82	25.11	31.51	12.81	12.75	12.04	18.16	15.8	24.66	14.62	13.04	4.71	RAET1E	retinoic acid early transcript 1E
gene1002	21.75	21.17	22	15.18	15.85	16.47	18.2	18.34	17.99	15.3	15.43	14.93	MCM3AP	minichromosome maintenance complex component 3 associated protein, transcript variant X2
gene10020	2.21	1.99	1.87	1.44	1.3	1.46	1.11	1.55	2.09	1.78	1.29	3.08	LOC102185264	NKG2D ligand 3-like
gene10021	0.23	0.43	0	0.15	0.78	0.16	0.33	0.44	1.04	0.06	0	0.06
gene10022	3.93	3.83	3.79	3.56	2.09	3.12	3.63	4.11	4.13	3.47	2.59	4.24	LOC108636740	low-density lipoprotein receptor-related protein 11-like
gene10023	0.88	0.6	0.9	0.65	0.54	0.7	0.47	0.57	0.8	0.83	0.56	0.44	LOC106501757	NKG2D ligand 2-like
gene10024	0.03	0	0.06	0	0	0	0	0	0	0	0.03	0
gene10025	0	0	0	0	0	0	0.11	0.16	0.09	0	0	0	ULBP3	UL16 binding protein 3, transcript variant X2
gene10026	0	0	0	0	0	0	0	0	0	0	0	0	PPP1R14C	protein phosphatase 1 regulatory inhibitor subunit 14C
gene10027	0	0	0	0	0	0	0	0	0	0	0	0	IYD	iodotyrosine deiodinase
gene10028	0	0.01	0	0	0.01	0	0.01	0.01	0.02	0.01	0.01	0.02	PLEKHG1	pleckstrin homology and RhoGEF domain containing G1, transcript variant X3
gene10029	0	0	0	0	0	0.02	0	0	0	0	0	0	LOC102171879	28S ribosomal protein S7, mitochondrial pseudogene
gene1003	27.04	25.44	31.25	15.67	19.02	19.49	24.93	22.77	21.61	20.82	19.76	23.15	YBEY	ybeY metallopeptidase (putative), transcript variant X4
gene10030	0	0	0	0	0	0	0	0	0	0	0	0	LOC108636782	uncharacterized LOC108636782
gene10031	22.47	21.75	21.85	13.5	11.84	12.73	13.33	12.51	13.39	12.03	11.73	12.63	MTHFD1L	methylenetetrahydrofolate dehydrogenase (NADP+ dependent) 1-like
gene10032	6.01	7.34	7.67	9.37	10.47	10.3	9.51	9.44	9.29	9.98	9.75	10	AKAP12	A-kinase anchoring protein 12, transcript variant X2
gene10033	3.78	3.64	4.06	2.62	2.67	2.33	2.4	2.16	1.88	1.93	1.6	1.4	ZBTB2	zinc finger and BTB domain containing 2, transcript variant X2
gene10034	2.96	3.91	3.72	2.64	3.77	4	4.08	4.34	4.48	2.91	3.59	2.93	RMND1	required for meiotic nuclear division 1 homolog, transcript variant X2
gene10035	6.38	6.86	8.02	8.11	7.25	7.01	9.41	8.19	7.62	8.58	6.11	6.14	ARMT1	acidic residue methyltransferase 1
gene10036	0.04	0.08	0.05	0.13	0.13	0.25	0.14	0.08	0.08	0.19	0.15	0.16	CCDC170	coiled-coil domain containing 170
gene10037	1.07	0.94	0.91	1.76	2.01	2.1	2.32	1.65	1.97	1.55	1.44	1.76	ESR1	estrogen receptor 1, transcript variant X6
gene10038	19.56	17.84	19.4	12.65	13.35	12.63	12.72	12.68	12.89	14.96	13.79	13.54	SYNE1	spectrin repeat containing nuclear envelope protein 1, transcript variant X11
gene10039	0	0	0	0	0	0.15	0	0.06	0	0.06	0	0
gene1004	0.07	0	0	0	0.05	0	0	0	0.02	0	0	0	C1H21orf58	chromosome 1 C21orf58 homolog
gene10040	0	0	0	0	0	0	0	0	0	0	0	0	MYCT1	myc target 1
gene10041	0	0	0	0.03	0	0.06	0.03	0	0	0	0	0	VIP	vasoactive intestinal peptide
gene10042	1.08	0.32	0.54	0.27	0.21	0.46	0.43	0.49	0.44	0.25	0.38	0.24	LOC102174304	protein YIPF5 pseudogene
gene10043	1.22	1.33	1.41	2.05	1.43	1.44	1.5	2.16	1.57	1.58	2.81	1.85	FBXO5	F-box protein 5, transcript variant X2
gene10044	17.53	16.89	18.35	16.18	15.66	16.03	13.74	13.61	16.53	14.6	12.61	13.86	MTRF1L	mitochondrial translational release factor 1 like, transcript variant X7
gene10045	0.15	0.07	0.04	0.03	0	0.05	0	0.06	0.08	0.12	0.07	0.12	RGS17	regulator of G-protein signaling 17
gene10046	0	0	0	0	0	0	0	0	0	0	0	0
gene10047	0	0.03	0	0.02	0.02	0.04	0.02	0.02	0	0.02	0.15	0.02
gene10048	0	0	0	0	0	0	0	0	0.05	0.05	0	0	LOC102190323	etoposide-induced protein 2.4 homolog
gene10049	0	0	0	0	0	0	0	0	0	0	0	0	OPRM1	opioid receptor mu 1, transcript variant X1
gene1005	5.62	5.17	5.38	4.3	4.79	3.9	5.37	4.77	5.09	4.14	4.34	4.14	PCNT	pericentrin, transcript variant X8
gene10050	0	0	0	0	0	0	0.02	0	0	0	0	0	IPCEF1	interaction protein for cytohesin exchange factors 1
gene10051	1.68	1.5	1.5	1.8	1.71	2.08	1.72	1.85	2.01	1.12	2.23	1.7	CNKSR3	CNKSR family member 3
gene10052	0	0	0	0	0	0	0	0	0	0	0	0
gene10053	0	0	0	0	0	0	0	0	0	0	0	0
gene10054	0	0	0	0	0	0	0	0	0	0	0.08	0	LOC102176328	40S ribosomal protein S6 pseudogene
gene10055	0	0	0	0	0	0	0	0	0	0	0	0
gene10056	0	0	0	0	0	0	0	0	0	0	0	0
gene10057	14.22	13.9	15.03	13.2	13.98	13.84	14.67	14.16	14.53	14.46	13.67	12.57	SCAF8	SR-related CTD associated factor 8, transcript variant X3
gene10058	4.46	4.17	4.79	4.49	3.63	3.5	5.08	4.92	5.08	3.44	3.9	4.65	TIAM2	T-cell lymphoma invasion and metastasis 2, transcript variant X2
gene10059	2.3	9.85	2.07	3.01	3.13	2.9	2.41	2.77	3.18	2.35	3.46	2.61	TFB1M	transcription factor B1, mitochondrial
gene1006	0.74	0.6	0.57	0.27	0.62	0.28	0.59	0.5	0.44	0.56	0.52	0.6	LOC108636576	uncharacterized LOC108636576
gene10060	0.19	0.33	0.22	0.23	0.07	0.15	0.02	0.31	0.28	0.14	0.18	0.17	CLDN20	claudin 20
gene10061	0	0	0	0	0	0	0	0	0	0	0	0	NOX3	NADPH oxidase 3
gene10062	0	0	0	0	0	0	0	0	0	0	0	0
gene10063	0	0.59	0	0.15	0.42	0.12	0.15	0	0.12	0.18	0	0.21
gene10064	0	0	0	0	0	0	0	0	0	0	0	0
gene10065	5.29	5.48	5.75	5.51	6.11	5.19	5.96	5.82	5.89	5.05	5.11	5.31	ARID1B	AT-rich interaction domain 1B, transcript variant X6
gene10066	0	0	0	0	0	0	0	0	0	0	0	0	TRNAC-ACA	tRNA-Cys
gene10067	23.03	23.95	23.31	18.83	20.18	18.31	20.71	19.75	18.8	20.02	17.95	19.96	TMEM242	transmembrane protein 242, transcript variant X1
gene10068	0.37	0.86	0.93	0.18	0.22	0.36	0.32	0.1	0.35	0.3	0.21	0.27	LDHAL6B	lactate dehydrogenase A like 6B
gene10069	18.54	9.39	0.44	0.56	0.79	0.58	0.53	0.76	0.34	0.64	0.38	0.31	ZDHHC14	zinc finger DHHC-type containing 14, transcript variant X4
gene1007	0	0	0	0	0	0	0	0	0	0	1.24	0
gene10070	31.94	30.78	30.69	33.52	37.89	33.47	40.44	36.32	36.32	31.64	30.42	31.71	SNX9	sorting nexin 9
gene10071	0	0	0	0	0	0	0	0	0	0	0	0	TRNAW-CCA	tRNA-Trp
gene10072	1.12	1.06	1.16	0.57	0.78	0.41	0.64	0.82	0.76	0.59	1.28	0.8
gene10073	0.5	0.1	0.04	0.75	1.23	0.53	0.64	0.54	0.52	0.83	0.55	0.71	LOC102179478	uncharacterized LOC102179478, transcript variant X3
gene10074	1.4	1.47	1.42	2.49	2.57	2.73	1.95	2.47	2.46	1.09	1.54	1.85	SYNJ2	synaptojanin 2, transcript variant X2
gene10075	1.84	4.61	2.86	7.95	1.76	2.02	2.1	2.89	2.19	1.75	2.2	1.57	SERAC1	serine active site containing 1, transcript variant X2
gene10076	29.68	27.1	26.21	30.49	35.08	26.99	35.51	33.4	35.04	31.31	32.84	30.06	GTF2H5	general transcription factor IIH subunit 5, transcript variant X2
gene10077	5.05	5.02	5.67	4.8	5.41	5.05	10.59	9.83	10.01	4.38	4.8	4.7	TULP4	tubby like protein 4
gene10078	0	0	0	0.46	0	0	0	1.22	0	0.42	1.3	0
gene10079	0.1	0	0	0	0	0	0.08	0	0	0.04	0	0	LOC102180595	keratin, type I cytoskeletal 18 pseudogene
gene1008	8.5	10.18	10.06	5.85	6.53	6.64	8.83	8.43	8.8	7.19	6.99	7.05	DIP2A	disco interacting protein 2 homolog A, transcript variant X3
gene10080	7.61	9.29	8.17	13.66	12.88	12.9	12.68	13.68	13.7	11.39	40.23	11.2	TMEM181	transmembrane protein 181
gene10081	0.52	0.29	0.83	0.32	0.21	0.36	0.16	0.36	0.37	0.05	0.22	0.1
gene10082	48.41	56.98	55.52	41.19	43.61	39.56	55.69	48.31	45.78	45.83	46.09	45.07	DYNLT1	dynein light chain Tctex-type 1, transcript variant X2
gene10083	0.03	0.09	0.01	0.05	0.05	0.11	0.03	0	0.01	0.01	0.04	0.04	SYTL3	synaptotagmin like 3, transcript variant X2
gene10084	117.62	109.88	114.82	110.67	113.79	112.88	93.65	103.5	104.91	101.86	109.3	116.54	EZR	ezrin
gene10085	0	0	0	0	0	0	0	0	0	0	0	0	TRNAE-UUC	tRNA-Glu
gene10086	3.82	3.61	3.24	4	5.22	3.86	4.45	3.56	3.76	4.49	4.38	4.2	RSPH3	radial spoke 3 homolog, transcript variant X3
gene10087	0	0	0	0.05	0	0.03	0	0	0	0	0	0	TAGAP	T-cell activation RhoGTPase activating protein
gene10088	0	0	0	0	0	0	0	0	0	0	0	0	LOC108636785	rho GTPase-activating protein 20-like
gene10089	1.64	1.28	1.75	1.14	2.54	1.34	2.99	1.43	1.44	3.25	1.73	2.97	FNDC1	fibronectin type III domain containing 1, transcript variant X4
gene1009	25.41	25.97	25.73	35.24	33.42	36.55	27.99	32.02	33.01	27.37	27.01	26.87	S100B	S100 calcium binding protein B
gene10090	0	0	0	0	0	0	0	0	0	0	0	0	LOC102182038	succinate dehydrogenase [ubiquinone] iron-sulfur subunit, mitochondrial pseudogene
gene10091	0	0	0	0	0	0	0	0	0	0	0	0
gene10092	0	0	0	0	0	0	0	0	0	0	0	0	TRNAC-GCA	tRNA-Cys
gene10093	0	0	0	0	0	0	0	0	0	0	0	0
gene10094	66.71	83.42	68.33	195.29	205.84	184.21	192.61	188.18	173	231.54	217.45	204.75	SOD2	superoxide dismutase 2, mitochondrial
gene10095	14.79	13.21	12.58	21.05	22.78	22.33	20.25	19.99	20.99	16.03	15.41	16.32	WTAP	Wilms tumor 1 associated protein, transcript variant X3
gene10096	15	16.91	14.98	29.31	26.91	27.26	20.82	21.52	21.16	18	21.5	18.58	ACAT2	acetyl-CoA acetyltransferase 2
gene10097	80.15	78.15	81.36	91.41	84.05	91.86	78.19	76.54	77.15	77.98	84.83	79.79	TCP1	t-complex 1
gene10098	19.24	19.36	20.9	22.69	23.74	26	21.85	22.48	22.91	18.49	21.35	18.91	MRPL18	mitochondrial ribosomal protein L18, transcript variant X2
gene10099	0.88	0.61	0.95	0.69	1.17	1.08	0.8	0.79	0.57	0.86	0.98	1.36	PNLDC1	PARN like, ribonuclease domain containing 1, transcript variant X2
gene101	5.34	4.79	4.19	3.39	4.44	6.05	4.81	5.48	5.39	4.53	4.79	3.21	NRIP1	nuclear receptor interacting protein 1
gene1010	18.53	17.6	18.06	13	14.67	16.2	14.83	15.43	14.18	14.8	14.36	15.78	PRMT2	protein arginine methyltransferase 2, transcript variant X4
gene10100	0	0	0	0	0.02	0	0	0	0	0	0	0	MAS1	MAS1 proto-oncogene, G protein-coupled receptor
gene10101	44.08	43.28	45.08	39.85	43.4	38.71	44.19	40.78	40.46	43.62	41.47	41.41	IGF2R	insulin like growth factor 2 receptor
gene10102	0	0	0	0	0	0	0	0	0	0.01	0	0	LOC102183874	solute carrier family 22 member 1, transcript variant X2
gene10103	0	0	0	0	0	0	0	0	0	0	0	0	LOC102184151	solute carrier family 22 member 2, transcript variant X2
gene10104	0	0	0.02	0	0	0	0	0	0	0	0	0	SLC22A3	solute carrier family 22 member 3, transcript variant X1
gene10105	0	0	0	0	0	0	0	0	0	0	0	0	PLG	plasminogen
gene10106	10.51	10.51	10.26	7.57	7.42	8.3	8.47	8.47	8.47	6.72	7.37	8.17	MAP3K4	mitogen-activated protein kinase kinase kinase 4, transcript variant X4
gene10107	9.54	7.92	8.02	6.26	5.35	7.34	6	5.43	6.66	5.76	8.06	7.23	AGPAT4	1-acylglycerol-3-phosphate O-acyltransferase 4, transcript variant X2
gene10108	0	0	0	0	0	0	0	0	0	0	0	0	TRNAG-UCC	tRNA-Gly
gene10109	0	0	0	0	0	0	0	0.14	0	0	0.14	0	LOC106502489	uncharacterized LOC106502489
gene1011	12.49	12.55	10.93	10.46	10.88	10.24	9.5	9.65	9.78	11.67	10.26	11.37	FBXO25	F-box protein 25, transcript variant X6
gene10110	1.68	1.68	1.73	1.82	1.76	1.75	1.35	1.39	1.1	2.09	2.01	1.99	PARK2	parkin RBR E3 ubiquitin protein ligase
gene10111	0.07	0.11	0	0.14	0	0	0	0.07	0	0	0.12	0	PACRG	PARK2 coregulated, transcript variant X1
gene10112	0.18	0.13	0.06	0.03	0.22	0.02	0.14	0.11	0.28	0.11	0.06	0.03	LOC106502490	uncharacterized LOC106502490
gene10113	31.33	29.77	31.25	28.65	26.15	26.46	29.55	30.95	28.34	28.74	28.67	27.64	QKI	QKI, KH domain containing RNA binding, transcript variant X3
gene10114	0	0	0	0	0	0	0	0	0	0	0	0
gene10115	0	0	0	0	0	0	0	0	0	0	0	0
gene10116	0	0	0	0.03	0	0	0	0.07	0	0	0	0	C9H6orf118	chromosome 9 C6orf118 homolog
gene10117	3.55	3.57	3.12	4.13	3.75	4.35	4.25	4.48	4.72	3.68	4.22	3.9	PDE10A	phosphodiesterase 10A, transcript variant X3
gene10118	0.12	0	0.14	0	0.12	0.16	0.09	0.09	0.27	0.22	0.03	0.03	LOC108636751	uncharacterized LOC108636751
gene10119	0	0	0	0	0.05	0.01	0	0	0	0	0.02	0.02
gene1012	1.67	1.9	2.07	2.17	1.83	1.96	2	2.25	1.97	1.84	1.84	2.04	TDRP	testis development related protein
gene10120	0	0	0.12	0	0.05	0	0	0	0.05	0	0	0	LOC108636752	uncharacterized LOC108636752, transcript variant X1
gene10121	0	0	0	0	0	0	0	0	0	0	0	0	LOC108636753	uncharacterized LOC108636753
gene10122	0	0	0	0	0	0	0	0	0	0	0	0
gene10123	1.73	1.25	2.12	1.49	1.37	1.58	2.2	1.98	2.05	2.03	2.27	1.96	LOC108636750	NKG2D ligand 1-like
gene10124	0	0	0	0	0.06	0	0	0	0	0	0	0
gene10125	0.36	0.77	0.34	0.08	0	0.26	0.18	0.33	0.07	0.49	0.33	0	LOC108636749	NKG2D ligand 1-like
gene10126	0	0	0	0	0	0	0	0	0	0	0	0
gene10127	0	0	0	0	0.12	0	0	0	0	0	0	0
gene10128	0	0	0	0	0	0	0	0	0	0	0	0	T	T brachyury transcription factor, transcript variant X2
gene10129	0	0	0	0	0	0	0	0	0	0	0	0	TRNAS-GGA	tRNA-Ser
gene1013	0	0	0	0	0	0	0	0	0	0	0	0	LOC102177758	chloride intracellular channel protein 6
gene10130	0.1	0.1	0.09	0.17	0.02	0.08	0.12	0.14	0.03	0.06	0.1	0.12	PRR18	proline rich 18
gene10131	31.93	31.37	30.98	27.75	29.01	26.11	33.2	34.24	30.58	28.77	25.92	24.44	SFT2D1	SFT2 domain containing 1, transcript variant X1
gene10132	0	0	0	0	0	0	0	0	0	0	0	0	LOC106502493	uncharacterized LOC106502493
gene10133	0	0	0	0	0	0	0	0	0	0	0	0	LOC108636754	uncharacterized LOC108636754
gene10134	12.57	10.35	10.41	26.2	24.81	25.56	21.66	21.33	18.82	18.7	21.03	20.18	MPC1	mitochondrial pyruvate carrier 1
gene10135	5.03	4.99	5.25	6.68	6.79	6.35	6.92	7.04	7.24	6.09	5.9	6	RPS6KA2	ribosomal protein S6 kinase A2, transcript variant X3
gene10136	25.47	23.14	22.65	23.76	25.07	23.13	23.61	21.67	20.93	25.43	24.95	23.32	RNASET2	ribonuclease T2
gene10137	0.13	0.79	0.69	0.31	0	0.04	0.1	0.4	0.04	0.1	0.16	0.24	LOC108636786	uncharacterized LOC108636786
gene10138	4	4.53	5.12	6.64	5.04	4.93	5.3	5.31	5.31	5.35	5.93	5.45	FGFR1OP	FGFR1 oncogene partner, transcript variant X1
gene10139	0	0	0	0	0	0	0	0	0	0	0	0	CCR6	C-C motif chemokine receptor 6
gene1014	63.46	65.6	64.07	64.25	71.68	61.92	87.18	70.99	76.97	96.36	86.24	84.13	RUNX1	runt related transcription factor 1
gene10140	0	0	0	0	0	0	0	0	0	0	0	0	GPR31	G protein-coupled receptor 31
gene10141	0	0	0	0	0	0	0	0	0	0	0	0	LOC108636778	vegetative cell wall protein gp1-like
gene10142	0.09	0	0	0	0	0	0	0	0	0	0	0	TTLL2	tubulin tyrosine ligase like 2
gene10143	0.12	0.17	0.2	0.03	0.07	0	0	0.1	0.13	0.08	0	0.05	UNC93A	unc-93 homolog A (C. elegans), transcript variant X3
gene10144	0.19	0.08	0.17	0.26	0.2	0.26	0.1	0.12	0.13	0.17	0.05	0.41	LOC106502494	uncharacterized LOC106502494
gene10145	0.51	0.96	0.31	0.4	0.76	0.83	0.47	0.93	0.58	0.86	1.19	0.5	LOC108636755	uncharacterized LOC108636755, transcript variant X2
gene10146	8.34	8.29	8.91	13.73	13.91	13.75	13.48	13.55	12.69	11.35	11.56	11.87	AFDN	afadin, adherens junction formation factor, transcript variant X14
gene10147	0	0	0	0	0.08	0	0	0	0	0.08	0.2	0	KIF25	kinesin family member 25
gene10148	0	0	0	0	0	0	0	0	0	0	0	0	LOC108636787	uncharacterized LOC108636787
gene10149	0.19	0.06	0.18	0.05	0	0.01	0.09	0.03	0.08	0.21	0.11	0.25	DACT2	dishevelled binding antagonist of beta catenin 2
gene1015	0.9	0.63	1.4	0.52	0.48	0.5	1.18	0.55	0.58	0.78	0.71	0.78	LOC102171824	uncharacterized LOC102171824
gene10150	71.53	67.24	71.64	50.06	55.67	50.43	63.62	54.87	53.52	50.65	42.24	46.43	SMOC2	SPARC related modular calcium binding 2, transcript variant X2
gene10151	459.88	435.12	443.58	438.06	476.21	439.91	483.51	446.88	456.74	568.06	532.86	561.9	THBS2	thrombospondin 2
gene10152	1.65	1.05	0.98	0.52	0.77	0.33	1.51	1.32	1.04	1.42	0.6	0.82	WDR27	WD repeat domain 27
gene10153	19.93	15.47	18.49	24.19	30	22.1	27.77	26.9	29.02	21.55	20.94	23.04	C9H6orf120	chromosome 9 C6orf120 homolog
gene10154	39.18	37.87	40.39	33.32	32.69	33.87	39.9	39.71	38.6	36.98	35.96	34.82	PHF10	PHD finger protein 10, transcript variant X4
gene10155	0.09	0	0	0.07	0	0.06	0	0	0	0	0	0	TCTE3	t-complex-associated-testis-expressed 3
gene10156	8.92	9.6	8.79	8.44	8.66	9.22	10.58	10.19	9.59	8.29	9.4	9.67	ERMARD	ER membrane associated RNA degradation, transcript variant X4
gene10157	2.15	1.76	1.29	0.59	1.43	1.18	1.04	0.86	0.91	0.6	0.92	0.95	LOC106502505	uncharacterized LOC106502505
gene10158	0.3	0.45	0.19	0.53	0.2	0.63	0.24	0.35	0.29	0.47	0.6	0.33	DLL1	delta like canonical Notch ligand 1
gene10159	0	0	0	0	0	0	0	0	0	0	0	0	LOC108636758	uncharacterized LOC108636758
gene1016	8.9	10.37	10.23	8.06	8.02	6.48	5.59	6.5	6.75	6.05	5.28	6	SETD4	SET domain containing 4, transcript variant X5
gene10160	14.36	13.33	12.34	14.08	14.26	13.22	13.93	12.25	12.3	11.01	13.3	13.5	FAM120B	family with sequence similarity 120B, transcript variant X4
gene10161	147.91	147.87	150.15	169.51	152.62	175.15	132.17	156.8	141.43	127.32	135.22	131.79	PSMB1	proteasome subunit beta 1
gene10162	5.55	6.47	7.09	7.85	7.77	6.87	8.56	7.46	6.94	6.32	6.55	5.62	TBP	TATA-box binding protein, transcript variant X2
gene10163	4.55	4.48	3.41	6.84	6.37	5.86	4.79	6.17	5.59	5.01	4.66	5.52	PDCD2	programmed cell death 2
gene10164	0	0	0	0	0	0	0	0	0	0	0	0	TERB2	telomere repeat binding bouquet formation protein 2
gene10165	0	0	0	0	0	0	0	0	0	0	0	0	TRIM69	tripartite motif containing 69, transcript variant X5
gene10166	575.53	565.93	582.96	602.18	603.82	591.43	625.14	627.12	654.93	534.26	531.17	561.93	B2M	beta-2-microglobulin
gene10167	120.23	110.4	114.94	109.55	107.17	113.85	130.16	114.54	126.04	98.63	99.3	103.05	LOC102168547	beta-2-microglobulin
gene10168	0.42	0	0	0.41	0.2	0	0.14	0	0.17	0.08	0.03	0	PATL2	PAT1 homolog 2, transcript variant X2
gene10169	8.5	9.65	9.26	11.46	11.65	12.22	9.6	10.84	11.03	10.27	11.14	11.15	SPG11	spastic paraplegia 11 (autosomal recessive), transcript variant X2
gene1017	71.49	74.92	74.05	31.79	40.37	32.55	30.2	32.77	30.44	25.84	23.38	24.52	LOC108633281	carbonyl reductase [NADPH] 1
gene10170	21.59	21.18	20.64	33.36	28.6	31.62	23	28	27.47	26.9	30.42	25.23	EIF3J	eukaryotic translation initiation factor 3 subunit J
gene10171	8.61	8.56	7.27	6.85	6.78	6.94	7.97	8.45	7.9	6.79	7.03	6.65	CTDSPL2	CTD small phosphatase like 2, transcript variant X1
gene10172	1.37	2.97	1.15	1.92	2.18	0.99	1.66	1.07	1.64	1.23	0.81	0.97	LOC108636916	uncharacterized LOC108636916, transcript variant X3
gene10173	33.29	35.16	33.37	48.61	48.21	49.1	48.74	51.23	51.65	51.52	51.12	50.37	CASC4	cancer susceptibility candidate 4, transcript variant X3
gene10174	1.86	2	1.73	19.09	2.01	2.13	13.1	3.88	5.6	2.06	2.17	2.63	RPS6KA5	ribosomal protein S6 kinase A5, transcript variant X8
gene10175	9.87	10.93	11.55	10.52	10.95	10.8	11.59	12.99	13.26	12.27	12.75	12.35	TTC7B	tetratricopeptide repeat domain 7B, transcript variant X7
gene10176	0.04	0.04	0.07	0.1	0.09	0.05	0.06	0.09	0.14	0.13	0.17	0	LOC108636918	uncharacterized LOC108636918
gene10177	68.33	71.69	64.55	112.26	105.45	111.79	96.68	103.23	100.8	93.72	97.22	97.8	CALM1	calmodulin 1
gene10178	3.46	2.95	3.79	3.39	3.82	3.28	2.97	2.82	2.63	2.97	3.38	2.91	NRDE2	NRDE-2, necessary for RNA interference, domain containing
gene10179	60.19	57.17	54.96	67.05	61.39	63.28	63.13	66.47	61.27	50	53.08	53.07	PSMC1	proteasome 26S subunit, ATPase 1
gene1018	1.62	1.3	1.47	0.78	0.66	0.65	1.12	0.76	0.98	0.81	0.37	0.45	LOC102178311	carbonyl reductase [NADPH] 1
gene10180	0	0	0.08	0	0	0.18	0	0	0	0	22.44	0	KCNK13	potassium two pore domain channel subfamily K member 13
gene10181	2.73	3.01	3.33	2.87	2.56	2.66	3.63	3.29	3.24	3.04	3.41	3.09	TDP1	tyrosyl-DNA phosphodiesterase 1, transcript variant X5
gene10182	6.73	4.84	7.28	9.29	8.4	9.14	5.72	8.22	7.4	8.02	8.43	8.67	EFCAB11	EF-hand calcium binding domain 11, transcript variant X5
gene10183	0.32	0.17	0	0.21	0	0	0.05	0.05	0	0.05	0	0.05	LOC108636919	uncharacterized LOC108636919
gene10184	7.26	7.17	7.17	6.17	7.19	6.06	7.21	7.29	7.63	6.22	6.45	6.36	FOXN3	forkhead box N3, transcript variant X4
gene10185	0	0	0	0	0	0	0	0	0	0	0	0	LOC108636902	uncharacterized LOC108636902
gene10186	10.59	9.1	10.78	9.35	9.2	8.27	7.86	7.97	7.04	8.57	9.29	7.82	TTC8	tetratricopeptide repeat domain 8, transcript variant X3
gene10187	1.25	1.11	1.54	1.16	1.04	1.03	1.32	1.46	1.46	1.29	1.02	1.15	EML5	echinoderm microtubule associated protein like 5, transcript variant X12
gene10188	34.48	31.28	33.32	34.16	37.19	36.34	36.83	35.3	35.31	33.26	35.8	35.43	ZC3H14	zinc finger CCCH-type containing 14, transcript variant X10
gene10189	26.9	27.73	26.54	21.53	20.57	21.81	22.64	24.18	25.44	19.13	21.53	20.66	PTPN21	protein tyrosine phosphatase, non-receptor type 21, transcript variant X1
gene1019	0	0	0	0	0	0	0	0	0	0	0	0
gene10190	7.7	9.25	8.63	8.1	7.85	7.79	7.56	10.15	8.09	8.27	6.99	7.8	SPATA7	spermatogenesis associated 7, transcript variant X5
gene10191	0	0	0	0	0	0	0	0	0	0	0	0	KCNK10	potassium two pore domain channel subfamily K member 10
gene10192	0	0	0	0	0	0	0	0	0	0	0	0	LOC102182599	uncharacterized LOC102182599
gene10193	0	0	0	0	0	0	0	0	0	0	0	0	GPR65	G protein-coupled receptor 65
gene10194	6.26	6.56	6.4	4.9	5.5	4.76	6.83	6.15	6.82	5.58	5.19	5.22	GALC	galactosylceramidase, transcript variant X2
gene10195	0	0	0	0	0	0	0	0	0	0	0	0	TRNAW-CCA	tRNA-Trp
gene10196	18.67	22.17	21.45	34.6	35.58	32.66	27.3	27.76	26.41	44.25	37.82	37.44	FLRT2	fibronectin leucine rich transmembrane protein 2
gene10197	1.27	4.05	1.36	2.13	2.11	2.06	2.16	2.26	2.11	0.97	1.43	6.09	LOC108636851	uncharacterized LOC108636851
gene10198	0	0	0.7	0	0	0	0	0	0	0	0	0	LOC108636903	uncharacterized LOC108636903
gene10199	11.39	13.1	11.22	6.89	7.22	6.72	4.69	7.47	9.3	4.16	4.91	4.24	LOC102187494	ferritin light chain pseudogene
gene102	0	0	0	0	0	0	0	0	0	0	0	0
gene1020	0.05	0	0.05	0	0.09	0	0	0	0	0	0	0	LOC102172669	carbonyl reductase [NADPH] 1
gene10200	0	0	0	0	0	0	0	0	0	0	0	0	TRNAK-UUU	tRNA-Lys
gene10201	0	0	0	0	0	0	0	0	0	0	0	0	LOC102180677	uncharacterized LOC102180677
gene10202	0	0	0	0	0	0	0	0	0	0	0	0
gene10203	0	0	0	0	0	0	0	0	0	0	0	0
gene10204	0	0	0	0	0	0	0	0	0	0	0	0	TRNAK-UUU	tRNA-Lys
gene10205	44.23	45.52	47.7	45.65	47.62	43.56	41.19	40.36	41.42	49.17	49.22	46.07	SEL1L	SEL1L ERAD E3 ligase adaptor subunit
gene10206	0.74	0.65	31.86	0.51	0.63	0.57	0.52	0.85	30.15	0.79	0.8	0.86	STON2	stonin 2, transcript variant X2
gene10207	0	0	0	0	0	0	0	0	0	0	0	0	TRNAC-ACA	tRNA-Cys
gene10208	5.68	5.51	5.52	5.37	5.75	5.26	5.26	5.54	5.22	6.5	6.66	5.83	GTF2A1	general transcription factor IIA subunit 1
gene10209	0	0.02	0	0	0	0	0	0	0	0	0	0	TSHR	thyroid stimulating hormone receptor, transcript variant X2
gene1021	49.48	49.18	48.22	31.56	36.6	38.74	37.33	37.96	35.63	32.1	33.21	29.86	CBR3	carbonyl reductase 3
gene10210	0.8	0.62	0.6	0.58	0.56	0.61	0.99	1.29	1.16	0.79	0.44	0.45	CEP128	centrosomal protein 128
gene10211	0	0	0	0	0	0	0	0	0	0	0	0	TRNAS-GGA	tRNA-Ser
gene10212	0	0	0	0	0	0	0	0	0	0	0	0	TRNAE-UUC	tRNA-Glu
gene10213	0	0	0	0	0	0	0	0	0	0	0	0	LOC108636921	uncharacterized LOC108636921
gene10214	0	0.01	0	0.01	0	0	0	0	0	0	0	0.01	DIO2	deiodinase, iodothyronine, type II
gene10215	0	0	0	0	0	0	0	0	0	0	0	0	NRXN3	neurexin 3, transcript variant X12
gene10216	0	0	0	0	0	0	0	0	0	0	0	0	TRNAE-UUC	tRNA-Glu
gene10217	2.5	0.84	2	2.24	3.13	0.97	1.64	1.49	1.66	1.14	1.97	4.4	LOC102174033	mitochondrial import inner membrane translocase subunit Tim10 pseudogene
gene10218	0	0	0	0	0	0	0	0	0	0	0	0
gene10219	1	0.79	1.33	1.58	1.04	1.93	1.4	1.5	1.46	1.28	1.25	1.12	ADCK1	aarF domain containing kinase 1
gene1022	1.13	0.94	0.76	0.81	1.11	1.03	1.14	1.29	1.32	0.87	1.04	1.03	DOPEY2	dopey family member 2, transcript variant X5
gene10220	38.03	39.48	41.59	41.39	40.4	42.73	36.37	39.02	37.29	38.37	39.67	39.22	SNW1	SNW domain containing 1
gene10221	100.86	110.95	115.4	140.34	144.18	144.23	117.5	91.67	92.34	117.86	117.79	126.33	SLIRP	SRA stem-loop interacting RNA binding protein
gene10222	6.4	5.65	6.7	5.29	6.13	5.99	5.6	5.97	6.54	6.3	6.63	5.13	ALKBH1	alkB homolog 1, histone H2A dioxygenase, transcript variant X2
gene10223	0	0	0	0	0	0	0	0	0	0	0	0	TRNAW-CCA	tRNA-Trp
gene10224	38.86	35.33	35.53	42.78	47.42	43.93	32.27	35.13	33.82	40.29	38.65	40.02	SPTLC2	serine palmitoyltransferase long chain base subunit 2
gene10225	0.38	0.3	0.24	0.06	0.05	0.08	0.1	0.11	0.18	0.06	0.09	0.15
gene10226	0.55	0.1	0.4	0.09	0.26	0.11	0.09	0	0	0.13	0.05	0.17	LOC102172451	GTP-binding nuclear protein Ran-like
gene10227	1.16	0.78	0.66	0.72	0.87	0.7	0.42	1.16	0.87	0.23	0.43	0.85
gene10228	0	0	0	0	0	0	0.03	0	0	0	0	0.02	ISM2	isthmin 2
gene10229	25.89	25.55	24.07	36.46	37.21	35.49	33.73	30.92	35.33	25.64	33.1	33.57	AHSA1	activator of Hsp90 ATPase activity 1
gene1023	3.5	2.05	3.43	3.66	4.66	3.69	5.49	3.02	4.24	1.48	3.46	2.66	LOC108636584	stromal membrane-associated protein 1-like, transcript variant X3
gene10230	14.15	14.38	15.24	15.66	16.42	17.82	15.19	13	12.11	17.84	16.64	15.37	VIPAS39	VPS33B interacting protein, apical-basolateral polarity regulator, spe-39 homolog
gene10231	0	0	0.05	0	0	0.07	0.04	0.04	0.08	0	0	0.17	NOXRED1	NADP dependent oxidoreductase domain containing 1
gene10232	0.72	0.43	0.5	0.35	0.67	0.54	0.27	0.56	0.59	0.35	0.3	0.49	SAMD15	sterile alpha motif domain containing 15
gene10233	5.82	6.37	7.6	5.38	6.23	5.81	7.42	7.54	6.68	6.72	6.39	6.7	TMED8	transmembrane p24 trafficking protein family member 8
gene10234	14.79	13.85	13.99	20.31	19.88	19.08	18.02	16.29	18.06	16.01	15.09	16.18	GSTZ1	glutathione S-transferase zeta 1, transcript variant X4
gene10235	2.24	2.31	2.27	3.08	3.05	3.16	2.92	2.6	2.89	3.15	3.01	2.79	POMT2	protein O-mannosyltransferase 2, transcript variant X2
gene10236	0.03	0.15	0	0	0.05	0	0	0	0.16	0	0	0	NGB	neuroglobin
gene10237	0	0	0	0.03	0	0.03	0.01	0	0	0	0	0.04	TMEM63C	transmembrane protein 63C, transcript variant X2
gene10238	0.1	0.3	0.16	0.63	0.37	0.53	0.22	0.3	0.41	0.84	1.08	0.87	ZDHHC22	zinc finger DHHC-type containing 22, transcript variant X2
gene10239	10.53	9.84	10.67	9.94	11.12	9.29	10.88	10.38	9.21	8.46	8.53	8.54	CIPC	CLOCK interacting pacemaker
gene1024	6.48	5.58	6.14	4	4.82	4.4	5.25	6.01	5.83	4.29	4.8	5.21	MORC3	MORC family CW-type zinc finger 3
gene10240	8.31	8.04	8.69	6.79	5.93	6.8	7.03	7.36	7.53	5.92	6.46	5.92	LOC106502578	uncharacterized LOC106502578
gene10241	21.18	19.89	20.3	19.98	22.52	19.66	24.07	19.99	18.9	16.28	18.89	17	IRF2BPL	interferon regulatory factor 2 binding protein like
gene10242	0	0	0	0	0	0	0	0	0	0	0	0	LRRC74A	leucine rich repeat containing 74A
gene10243	5.42	5.48	5.9	2.08	2.61	2.3	3.24	2.76	3.14	3.37	3.44	3.26	ANGEL1	angel homolog 1
gene10244	1.21	1.52	1.3	3.42	2.93	3.21	1.88	2.2	2.32	2.55	2.89	2.64	VASH1	vasohibin 1
gene10245	0	0	0	0	0.01	0	0	0	0	0	0	0	ESRRB	estrogen related receptor beta
gene10246	8.17	8.11	8.9	8.06	7.64	8.59	8.98	7.72	7.93	7.6	7.76	7.35	GPATCH2L	G-patch domain containing 2 like, transcript variant X6
gene10247	1.25	2.22	1.73	1.1	3.53	1.73	1.94	2.89	0.87	2.52	4.64	4.87	LOC102190882	uncharacterized LOC102190882
gene10248	5.67	4.7	4.35	7.14	6.76	7.08	5.88	5.12	4.53	9.56	8.56	7.74	IFT43	intraflagellar transport 43, transcript variant X4
gene10249	19.45	17.06	19.38	14.23	19.48	14.96	15.74	14.39	13.77	26.59	23.76	25.73	TGFB3	transforming growth factor beta 3
gene1025	3.4	3.07	3.25	5.04	4.72	4.29	5.93	6.83	6.41	2.97	4.1	4.05	CHAF1B	chromatin assembly factor 1 subunit B
gene10250	20.36	22.12	19.22	33.65	30.9	33.01	21.01	24.66	24.95	24.1	27.91	26.76	TTLL5	tubulin tyrosine ligase like 5, transcript variant X9
gene10251	0	0	0	0	0	0	0	0	0.12	0	0	0
gene10252	0	0	0	0	0	0.2	0	0	0	0	0	0	LOC106502577	uncharacterized LOC106502577
gene10253	15.49	17.5	16.97	25.6	31.28	32.01	18.51	19.11	20.82	19.57	22.51	22.46	C10H14orf1	chromosome 10 C14orf1 homolog, transcript variant X3
gene10254	0	0	0	0	0	0	0	0	0	0	0	0	LOC102175964	feline leukemia virus subgroup C receptor-related protein 2
gene10255	0	0	0	0	0	0	0	0	0	0	0	0	LOC102187597	probable ergosterol biosynthetic protein 28, transcript variant X2
gene10256	0.22	0.18	0.02	0.09	0.26	0.26	0.28	0.09	0.26	0.05	36.86	0.13	LOC102188506	feline leukemia virus subgroup C receptor-related protein 2, transcript variant X1
gene10257	0	0.12	0.04	0.07	0.24	0	0	0.2	0	0.07	0	0	LOC108636925	uncharacterized LOC108636925
gene10258	0	0	0.06	0	0	0	0	0.12	0	0	0.06	0.08	LOC102188051	probable ergosterol biosynthetic protein 28, transcript variant X2
gene10259	0.11	0	0	0.04	0.08	0	0	0	0	0	0.04	0	BATF	basic leucine zipper ATF-like transcription factor
gene1026	0	0	0	0	0	0	0	0	0	0	0	0	LOC108636598	uncharacterized LOC108636598
gene10260	23.28	29.61	25.27	49.03	42.95	54.12	28.71	34.2	28.91	36.46	40.46	37.51	JDP2	Jun dimerization protein 2, transcript variant X1
gene10261	0	0	0	0	0	0	0	0	0	0	0	0
gene10262	118.57	159.25	114.3	111.26	115.6	65.33	194.52	160.19	135.6	190.42	63.18	78.71	FOS	Fos proto-oncogene, AP-1 transcription factor subunit
gene10263	0	0	0	0	0	0	0	0	0	0	0	0	LOC108636904	uncharacterized LOC108636904, transcript variant X2
gene10264	37.37	36.36	39.68	43.72	44.4	46.41	43.6	42.44	43.44	53.12	50.08	53.65	TMED10	transmembrane p24 trafficking protein 10
gene10265	14.8	15.53	14.89	19.96	20.19	20.36	17.64	18.1	18.01	17.18	18.59	18.9	NEK9	NIMA related kinase 9
gene10266	0.37	0.52	0.21	0.61	0.52	0.28	0.58	0.48	0.65	0.36	0.41	0.55	ZC2HC1C	zinc finger C2HC-type containing 1C
gene10267	9.99	7.01	11.12	9.16	12.56	8.58	11.16	12.52	11.65	8.59	9.54	9.38	ACYP1	acylphosphatase 1, transcript variant X3
gene10268	5.48	2.48	6.93	1.84	0.97	1.4	3.07	3.51	3.22	1.25	1.97	2.32	MLH3	mutL homolog 3, transcript variant X6
gene10269	16.84	18.13	16.65	25.13	21.18	23.36	24.16	24.5	24.19	19.83	21.51	20.06	EIF2B2	eukaryotic translation initiation factor 2B subunit beta
gene1027	0	0	0	0	0	0	0	0	0.09	0	0	0	CLDN14	claudin 14
gene10270	0	0	0	0.04	0	0	0	0	0	0	0	0	LOC102169764	multifunctional protein ADE2 pseudogene
gene10271	2.33	2.83	2.39	0.57	0.98	0.52	0.77	0.71	0.48	2.67	2.2	2.86	PGF	placental growth factor, transcript variant X2
gene10272	1.02	0.87	1.51	1.36	1.36	1.76	1.49	1.76	1.26	1.73	1.63	1.26	RPS6KL1	ribosomal protein S6 kinase like 1, transcript variant X6
gene10273	27.53	29.58	27.9	43.56	45.54	45.74	37.49	40.5	40.59	34.49	36.61	39.96	DLST	dihydrolipoamide S-succinyltransferase
gene10274	0.08	0.18	0.18	0.16	0.22	0.08	0.19	0.25	0.19	0.47	0.26	0	PROX2	prospero homeobox 2, transcript variant X2
gene10275	12.67	13.76	13.42	14.44	14.7	13.2	17.32	17.67	17.32	12.48	12.13	12.83	YLPM1	YLP motif containing 1, transcript variant X1
gene10276	38.76	31.83	29.49	36.82	34.2	33.59	27.84	27.62	30.04	30.62	29.44	31.61	FCF1	FCF1 rRNA-processing protein
gene10277	7.59	7.43	7.01	8.74	8.69	8.62	7.88	8.82	8.32	6.92	6.87	7.44	AREL1	apoptosis resistant E3 ubiquitin protein ligase 1, transcript variant X3
gene10278	0	0	0	0	0	0	0.06	0	0	0	0	0
gene10279	263.55	232.73	244.64	175.9	192.12	175.96	198.74	190.8	192.32	133.89	132.62	137	LTBP2	latent transforming growth factor beta binding protein 2, transcript variant X4
gene1028	0	0	0	0	0	0	0	0	0	0	0	0	TRNAS-GGA	tRNA-Ser
gene10280	4.38	5.46	6.12	8.58	6.55	6.81	6.92	6.69	6.74	6.24	7.08	6.99	ISCA2	iron-sulfur cluster assembly 2, transcript variant X2
gene10281	148.35	128.6	124.62	118.81	124.7	115.83	134.41	119.63	127.51	116.86	115.29	131.18	NPC2	NPC intracellular cholesterol transporter 2, transcript variant X3
gene10282	0.02	0	0	0	0	0	0	0	0	0	0	0	SYNDIG1L	synapse differentiation inducing 1 like
gene10283	0	0	0	0	0	0	0	0	0	0	0	0	VRTN	vertebrae development associated
gene10284	5.78	5.49	6.88	5.21	5.84	5.72	7.91	6.46	7.05	6.23	6.24	6.54	ABCD4	ATP binding cassette subfamily D member 4, transcript variant X2
gene10285	0	0	0	0	0	0	0	0	0	0	0	0	VSX2	visual system homeobox 2
gene10286	4.06	4.44	3.85	6.79	5.93	6.25	4.73	5.88	6.3	4.68	5.95	5.4	LIN52	lin-52 DREAM MuvB core complex component
gene10287	30.27	28.21	28.77	28.8	28.23	28.41	24.69	24.35	24.61	26.46	27.2	26.85	ALDH6A1	aldehyde dehydrogenase 6 family member A1
gene10288	0.09	0.09	0.03	0.16	0.02	0.07	0.05	0.13	0.07	0.03	0.34	0.22	BBOF1	basal body orientation factor 1
gene10289	3.86	3.97	3.35	6.21	5.07	5.44	6.95	6.39	8.04	6.38	6.17	5.32	ENTPD5	ectonucleoside triphosphate diphosphohydrolase 5, transcript variant X7
gene1029	0.52	0.93	0.24	0.33	0.75	0.18	0.22	0.1	0.55	0.63	0.22	0.81	LOC106502478	uncharacterized LOC106502478
gene10290	6.13	6.11	6.35	8.55	6.68	7.42	7.17	7	5.68	6.56	6.54	7.37	COQ6	coenzyme Q6, monooxygenase
gene10291	1.79	1.5	1.67	1.27	1.54	1.18	1.5	1.55	1.47	1.72	2.13	2.04	FAM161B	family with sequence similarity 161 member B
gene10292	14.55	13	12.53	13.91	13.66	14.82	13.87	15.04	13.25	13.69	14.54	13.72	ZNF410	zinc finger protein 410, transcript variant X2
gene10293	13.27	13.66	13.28	17.45	17.92	18.25	16.95	17.68	18.42	17.07	16.78	17.47	PTGR2	prostaglandin reductase 2, transcript variant X1
gene10294	9.89	9.56	9.38	10.09	8.92	9.14	14.19	10.36	9.38	7.99	9.08	29.65	ELMSAN1	ELM2 and Myb/SANT domain containing 1, transcript variant X3
gene10295	0.76	0.78	1.08	0.85	0.7	0.88	1.47	0.94	0.98	0.93	0.66	0.64	PNMA1	paraneoplastic Ma antigen 1
gene10296	8.66	9	8.98	8.12	7.83	7.09	9.21	10.5	9.61	9.98	9.94	8.39	DNAL1	dynein axonemal light chain 1
gene10297	0.77	0.6	0.73	0.7	1.07	1.28	1.1	1.06	1.14	1.26	1.34	1.28	ACOT6	acyl-CoA thioesterase 6
gene10298	0.5	0.3	0.29	0.4	0.44	0.77	0.55	0.44	0.35	0.12	0.44	0.23	LOC102184912	acyl-coenzyme A thioesterase 4
gene10299	0	0.08	0.02	0	0.05	0.07	0.03	0.09	0.02	0	0	0	LOC102182510	acyl-coenzyme A thioesterase 1-like
gene103	0	0	0	0	0.02	0.02	0	0	0	0	0.05	0	SAMSN1	SAM domain, SH3 domain and nuclear localization signals 1, transcript variant X1
gene1030	0.25	0.33	0.41	0.29	0.3	0.24	0.25	0.24	0.36	0.59	0.39	0.57	SIM2	single-minded family bHLH transcription factor 2, transcript variant X2
gene10300	0.27	0.95	0.74	1.08	2.23	2.14	1.78	2.04	2.32	1.76	1.54	0.73	LOC102182233	acyl-coenzyme A thioesterase 4
gene10301	1.61	1.38	1.02	2.06	2.72	3.92	3.24	2.99	2.35	2.2	2.31	2.29	LOC102181962	acyl-coenzyme A thioesterase 1
gene10302	0.03	0.06	0.04	0.03	0.11	0.05	0.02	0.07	0.01	0.11	0.11	0.06	HEATR4	HEAT repeat containing 4, transcript variant X2
gene10303	3.18	3.47	3.45	8.04	7.39	7.48	7.07	7.77	7.94	3.54	4.04	4.79	C10H14orf169	chromosome 10 C14orf169 homolog
gene10304	18.3	18.52	18.58	17.01	18.56	18.57	21.61	18.67	19.32	17.31	17.48	17.92	NUMB	NUMB, endocytic adaptor protein, transcript variant X10
gene10305	0.06	0	0	0	0	0.02	0.02	0.07	0.06	0	0	0
gene10306	0.1	0.42	0.37	0.85	0.53	0.6	0.46	0.53	0.87	0.41	0.35	0.2	LOC106502569	uncharacterized LOC106502569
gene10307	0.12	0.1	0.05	0.13	0.1	0.08	0.54	0.59	0.52	0.07	0.15	0.1	PAPLN	papilin, proteoglycan like sulfated glycoprotein, transcript variant X2
gene10308	14.41	12.96	12.97	15.22	14.98	14.66	15.5	16.47	13.98	14.14	16.02	14.94	PSEN1	presenilin 1, transcript variant X3
gene10309	0	0	0	0	0	0	0	0	0	0	0	0	TRNAG-UCC	tRNA-Gly
gene1031	2.86	3.01	2.73	6.4	6.29	6.99	5.37	5.86	5.28	5.26	5.94	5.06	HLCS	holocarboxylase synthetase
gene10310	14.91	15.79	15.68	19.08	17.5	19.41	15.44	18.29	18.48	16.91	18.01	17.01	RBM25	RNA binding motif protein 25
gene10311	0	0.41	0.63	0.19	1.17	0	0.21	0.54	0	0	0	0.36
gene10312	0	0	0	0	0	0	0	0	0	0	0	0	TRNAE-UUC	tRNA-Glu
gene10313	12.11	11.17	13.15	10.48	10.33	9.82	11.26	10.02	10.31	11.46	10.55	11.24	ZFYVE1	zinc finger FYVE-type containing 1, transcript variant X2
gene10314	7.48	6.09	7.61	6.32	6.14	5.84	5.82	5.65	5.64	5.34	5.68	5.55	DCAF4	DDB1 and CUL4 associated factor 4, transcript variant X2
gene10315	0	0	0	0	0	0	0	0	0	0	0	0	TRNAC-GCA	tRNA-Cys
gene10316	0	0	0	0	0	0.01	0	0.01	0	0.01	0.01	0.01	DPF3	double PHD fingers 3
gene10317	0	0	0	0	0	0	0	0	0	0	0	0	LOC108636940	uncharacterized LOC108636940
gene10318	0	0	0	0	0	0.02	0	0	0	0	0.02	0.07	RGS6	regulator of G-protein signaling 6, transcript variant X5
gene10319	0	0	0	0	0	0	0	0	0	0	0	0	TRNAV-UAC	tRNA-Val
gene1032	0	0.27	0	0	0.08	0.14	0	0	0	0.08	0	0.08	LOC108636604	uncharacterized LOC108636604
gene10320	5.2	5.86	5.76	7.27	6.51	7.12	6.29	7.15	7.42	5.78	6.87	6.42	SIPA1L1	signal induced proliferation associated 1 like 1, transcript variant X6
gene10321	7.4	7.68	7.36	5.95	6.18	5.62	5.94	6.29	6.53	5.6	5.29	5.65	PCNX1	pecanex homolog 1 (Drosophila), transcript variant X5
gene10322	0	0.01	0.03	0	0	0	0	0.01	0	0.01	0.01	0.01	MAP3K9	mitogen-activated protein kinase kinase kinase 9, transcript variant X4
gene10323	0.06	0.18	0.14	0.18	0.14	0.14	0.19	0.32	0.1	0.25	0.25	0.23	TTC9	tetratricopeptide repeat domain 9, transcript variant X1
gene10324	13.89	14.55	16.38	13.39	11.1	11.08	11.71	13.49	12.48	13.51	11.5	12.44	MED6	mediator complex subunit 6, transcript variant X2
gene10325	3.74	4.13	3.97	1.66	1.35	1.75	1.77	2.13	1.73	3.01	1.67	1.37
gene10326	0.22	0.08	0.26	0.13	0.14	0.08	0.12	0.04	0.16	0.05	0.04	0.07	ADAM20	ADAM metallopeptidase domain 20
gene10327	0	0	0	0	0	0	0	0	0	0	0	0
gene10328	0	0	0	0	0	0	0	0	0	0	0	0	ADAM21	ADAM metallopeptidase domain 21
gene10329	0	0	0	0	0	0	0	0	0	0	0	0	LOC102179204	disintegrin and metalloproteinase domain-containing protein 21-like
gene1033	0	0	0.35	0	0.05	0	0	0.05	0.04	0.31	0	0.1	RIPPLY3	ripply transcriptional repressor 3
gene10330	0	0	0	0	0.42	0	1.37	0.36	0	0	0	0.36	LOC108636944	uncharacterized LOC108636944
gene10331	0	0	0	0	0	0	0	0	0	0.8	0	0	LOC108636945	uncharacterized LOC108636945
gene10332	14.09	19.9	15.14	23.36	18.96	23.18	18.7	22.77	23.56	18.94	22.1	18.17	LOC102178735	cytochrome c oxidase assembly protein COX16 homolog, mitochondrial
gene10333	0	0	0	0	0	0	0	0.82	0.37	0	0	0
gene10334	5.92	6.19	6.58	9.08	9.12	8.22	8.93	9.07	9.17	7.62	9.05	7.31	SYNJ2BP	synaptojanin 2 binding protein
gene10335	0.03	0.08	0.12	0	0.04	0.14	0.11	0.04	0.17	0.06	0.08	0.03	SLC8A3	solute carrier family 8 member A3, transcript variant X2
gene10336	36.32	35.07	36.7	41.73	50.61	39.62	60.13	40.86	42.63	108.79	84.94	94.27	SMOC1	SPARC related modular calcium binding 1, transcript variant X4
gene10337	0.05	0.26	0.14	0.17	0.1	0.15	0.23	0.15	0.17	0.19	51.55	0.08	SLC10A1	solute carrier family 10 member 1
gene10338	59.88	56.24	57.17	75.76	72.18	73.07	69.17	73.39	73.55	62.41	59.86	56.86	SRSF5	serine and arginine rich splicing factor 5, transcript variant X4
gene10339	0	0	0	0	0	0	0	0	0	0	0	0
gene1034	12.49	8.76	10.74	10.27	9.47	9.49	10.63	9.05	8.86	10.17	7.79	13.69	PIGP	phosphatidylinositol glycan anchor biosynthesis class P, transcript variant X1
gene10340	11.63	11.51	12.25	18.31	19.09	16.82	20	17.46	17.36	17.9	16.75	16.85	SUSD6	sushi domain containing 6, transcript variant X1
gene10341	0	0	0	0	0	0	0	0	0	0	0	0	CCDC177	coiled-coil domain containing 177
gene10342	0	0	0	0	0.01	0.04	0.07	0	0	0	0	0.06	PLEKHD1	pleckstrin homology and coiled-coil domain containing D1
gene10343	10.18	9.64	9.75	10.46	10.12	11.14	9.4	10.19	10.39	9.14	9.83	9.93	SLC39A9	solute carrier family 39 member 9
gene10344	76.67	83.45	72.2	112.06	100.84	114.86	82.12	91.24	91.2	85.8	99.76	92.61	ERH	enhancer of rudimentary homolog (Drosophila)
gene10345	13.7	17.36	12.9	12.94	11.88	13.08	10.49	13.76	14	8.62	10.76	10.35	GALNT16	polypeptide N-acetylgalactosaminyltransferase 16
gene10346	2.21	2.2	1.99	2.52	2.33	2.33	2.3	2.28	2.04	2.05	2.03	2.19	EXD2	exonuclease 3'-5' domain containing 2, transcript variant X2
gene10347	13.04	13.25	13.42	13.89	14.26	14.47	13.16	12.89	13.23	11.89	11.23	12.49	DCAF5	DDB1 and CUL4 associated factor 5, transcript variant X2
gene10348	0	0	0	0	0	0	0	0	0	0	0	0	TRNAG-UCC	tRNA-Gly
gene10349	259.89	234.66	234.14	197.04	185.71	207.31	194.28	206.6	220.38	152.38	182.54	178.06	ACTN1	actinin alpha 1, transcript variant X2
gene1035	36	38.12	38.34	26.55	25.68	26.62	29.48	28.37	29.67	30.71	29.05	28.8	TTC3	tetratricopeptide repeat domain 3, transcript variant X7
gene10350	49.03	59.58	60.58	97.56	97.7	92.66	107.27	104.24	94.16	125.59	131	128	ZFP36L1	ZFP36 ring finger protein like 1
gene10351	0.26	0.08	0.08	0	0	0.12	0.07	0	0	0.07	0.15	0.34	LOC108636950	uncharacterized LOC108636950
gene10352	27.09	2.05	2.07	4.11	3.75	3.47	3.27	9.63	3.7	4.29	4.04	4.28	RAD51B	RAD51 paralog B
gene10353	0	0.12	0	0.22	0.11	0.09	0	0	0	0	0.11	0.31
gene10354	0	0	0	0.06	0.18	0.05	0	0.12	0.11	0.36	0.19	0	LOC102173854	uncharacterized LOC102173854
gene10355	0	0.54	0.83	0.12	0.1	0.15	0.28	0.11	0	0.1	0.04	0.11	LOC102174032	sentrin-specific protease 8
gene10356	12.26	12.19	11.94	4.29	4.79	4.02	6.28	5.4	5.45	7.2	6.41	6.33	ZFYVE26	zinc finger FYVE-type containing 26
gene10357	0	0	0	0	0	0	0	0	0	0	0	0	TRNAE-UUC	tRNA-Glu
gene10358	0	0	0	0.08	0	0	0.03	0	0	0.05	0	0	RDH12	retinol dehydrogenase 12 (all-trans/9-cis/11-cis)
gene10359	0	0	0	0	0	0	0	0	0	0	0	0	LOC102172727	glutathione S-transferase omega-1 pseudogene
gene1036	16.2	16.65	17.54	13.6	14.07	13.04	16.58	15.21	13.31	11.63	12.47	11.59	DSCR3	DSCR3 arrestin fold containing
gene10360	2.42	3.21	3.11	4.24	4.3	4.65	4.07	4.43	4.3	3.58	4.63	4.1	RDH11	retinol dehydrogenase 11 (all-trans/9-cis/11-cis), transcript variant X1
gene10361	49.84	52.81	49.86	65.91	68.34	69.23	60.09	61.01	60.49	70.95	67.12	63.75	VTI1B	vesicle transport through interaction with t-SNAREs 1B
gene10362	2.43	2	1.06	2.53	2.77	3.19	2.1	2	2.5	3.02	4.85	3.69	ARG2	arginase 2
gene10363	2.77	3.87	2.3	2.34	2.3	1.84	3.26	2.3	2.96	3.45	1.84	2.43	PIGH	phosphatidylinositol glycan anchor biosynthesis class H, transcript variant X3
gene10364	0.02	0.01	0.04	0.07	0.02	0.01	0.03	0.01	0.03	0.06	0.07	0	PLEKHH1	pleckstrin homology, MyTH4 and FERM domain containing H1, transcript variant X2
gene10365	0	0	0	0.02	0	0	0.01	0.06	0	0.01	0	0.01	TMEM229B	transmembrane protein 229B
gene10366	0	0	0	0	0	0	0	0	0	0	0	0
gene10367	8.13	7.16	6.36	11.26	10.46	11.02	9.19	8.9	11.03	7.16	7.11	7.94	PLEK2	pleckstrin 2
gene10368	12.1	14.49	14.07	16.95	15.66	19.16	16.82	18.15	18.21	13.6	15.8	14.39	EIF2S1	eukaryotic translation initiation factor 2 subunit alpha
gene10369	27.47	28.39	28.31	33.72	28.67	33.17	27.93	27.31	28.89	29.55	28.84	25.87	ATP6V1D	ATPase H+ transporting V1 subunit D
gene1037	11.23	11.36	11.62	11.49	12.15	13.74	13.25	14.59	13	10.8	10.86	10.02	DYRK1A	dual specificity tyrosine phosphorylation regulated kinase 1A, transcript variant X5
gene10370	0.33	0	0.89	2.51	0	0.23	0	0.51	0	0	0	0	LOC102169014	DNA-directed RNA polymerases I, II, and III subunit RPABC4 pseudogene
gene10371	3.84	4.95	4.66	3.46	2.93	3.09	3.53	3.76	3.64	3.58	3.33	3.69	MPP5	membrane palmitoylated protein 5, transcript variant X3
gene10372	0.31	0.34	0.62	0.06	0.03	0.12	0.19	0.11	0.19	0.3	0.26	0.45	LOC102168354	uncharacterized LOC102168354
gene10373	0	0	0	0	0	0	0	0	0	0	0	0	FAM71D	family with sequence similarity 71 member D
gene10374	2.83	3.71	2.99	4.04	3.54	4.77	4.12	4.05	4.48	4.1	4.37	3.84	GPHN	gephyrin, transcript variant X2
gene10375	0.15	0.09	0.12	0.21	0.55	0.3	0.29	0.17	0.24	0.31	0.33	0.19	LOC108636955	uncharacterized LOC108636955
gene10376	0	0	0	0	0	0	0	0	0	0	0	0	LOC102190523	uncharacterized protein C14orf53 homolog
gene10377	0	0	0	0	0	0	0	0	0	0	0	0	TRNAC-ACA	tRNA-Cys
gene10378	0	0	0	0	0	0	0	0	0	0	0	0	TRNAC-GCA	tRNA-Cys
gene10379	0	0	0	0	0	0	0	0	0	0	0	0	LOC108636956	uncharacterized LOC108636956
gene1038	0.07	0.06	0	0	0.17	0	0	0	0.15	0	0	0	LOC108636384	basic proline-rich protein-like
gene10380	12.82	14.83	14.1	15.07	14.2	14.12	12.41	12.98	13.45	14.16	14.02	14.76	FUT8	fucosyltransferase 8, transcript variant X1
gene10381	0	0	0	0	0	0	0	0	0	0.05	0	0
gene10382	22.43	17.51	21.48	19.11	19.02	20.34	17.22	21.79	21.09	19.57	22	20.45	MAX	MYC associated factor X, transcript variant X3
gene10383	0	0	0	0	0.38	0	0.83	0	0	0	0	0	LOC108636958	uncharacterized LOC108636958
gene10384	6.54	7.6	8.17	4.02	4.17	5.06	4.87	4.27	5.17	4.38	4.62	4.92	LOC102189488	protein farnesyltransferase subunit beta
gene10385	0.34	0.27	0.31	0.4	0.4	0.44	0.24	0.26	0.24	0.29	0.33	0.32	RAB15	RAB15, member RAS oncogene family, transcript variant X1
gene10386	0	0	0	0	0	0	0	0	0	0.06	0	0.06	GPX2	glutathione peroxidase 2
gene10387	30.19	28.42	29.68	31.71	30.64	30.74	29.75	31.09	32.45	36.97	34.75	34.25	CHURC1	churchill domain containing 1, transcript variant X3
gene10388	125.98	104.96	164.3	116.77	102.29	58.35	118.45	151.14	85.94	91.01	60.99	55.69	SPTB	spectrin beta, erythrocytic
gene10389	6.24	5.36	5.76	7.62	5.92	7.66	6.81	7.05	6.65	5.59	5.3	5.73	PLEKHG3	pleckstrin homology and RhoGEF domain containing G3, transcript variant X4
gene1039	0	0	0	0	0	0	0.05	0.05	0.06	0	0.03	0	LOC108636647	protein tyrosine phosphatase type IVA 1 pseudogene
gene10390	3.65	2.48	4.04	1.44	1.29	1.8	3.13	3.68	2.98	16.17	5.74	2.76	PPP1R36	protein phosphatase 1 regulatory subunit 36, transcript variant X3
gene10391	21.78	23.49	23.22	14.42	17.6	16.53	18.24	18.22	17.46	18.52	18.6	20.87	HSPA2	heat shock protein family A (Hsp70) member 2
gene10392	27.67	28.31	29.19	33.94	31.71	30.09	29.08	29.25	29.76	28.83	28.23	26.95	ZBTB1	zinc finger and BTB domain containing 1, transcript variant X2
gene10393	5.5	4.81	6.81	7.82	6.49	5.74	4.74	4.48	4.86	7.99	7.4	6.93	LOC106502566	uncharacterized LOC106502566
gene10394	7.34	8.66	7.17	4.65	5.01	4.65	6.01	5.3	5.26	5.73	5.85	5.35	ZBTB25	zinc finger and BTB domain containing 25, transcript variant X4
gene10395	2.16	2.16	2.78	5.18	3.83	4.08	3.32	2.94	3.47	4.25	4.82	5.36	AKAP5	A-kinase anchoring protein 5
gene10396	14.7	16.39	16.41	22.62	22.21	24.18	21.23	21.9	23.34	22.36	24.89	24.45	MTHFD1	methylenetetrahydrofolate dehydrogenase, cyclohydrolase and formyltetrahydrofolate synthetase 1, transcript variant X1
gene10397	0	0.04	0.22	0.04	0.04	0.1	0.12	0	0	0	0.04	0.12	LOC102175585	coiled-coil domain-containing protein 170
gene10398	0.08	0.48	0.15	0.07	0.06	0.06	0	0.13	0.09	0.07	0.07	0.26	ESR2	estrogen receptor 2
gene10399	2.74	2.89	2.66	3.45	3.11	3.53	3.52	3.8	4.05	3.2	3.49	3.06	SYNE2	spectrin repeat containing nuclear envelope protein 2
gene104	0	0	0	0	0	0	0	0	0	0	0	0
gene1040	0	0	0	0	0	0	0	0	0	0	0	0	KCNJ6	potassium voltage-gated channel subfamily J member 6
gene10400	0	0	0	0	0	0	0	0	0	0	0	0	LOC108636963	uncharacterized LOC108636963, transcript variant X1
gene10401	0	0	0	0	0	0	0	0	0	0	0	0	TRNAW-CCA	tRNA-Trp
gene10402	0	0	0	0	0	0	0	0	0	0	0	0	LOC102175030	60S ribosome subunit biogenesis protein NIP7 homolog
gene10403	18.77	18.48	17.37	23.29	21.21	21.11	22.88	22.46	23.27	21.73	22.37	21.5	SGPP1	sphingosine-1-phosphate phosphatase 1
gene10404	3.8	5.29	4.49	6.58	5.94	6.53	4.54	5.93	6.13	6.38	5.85	6.44	WDR89	WD repeat domain 89, transcript variant X3
gene10405	7.43	7.72	8.51	8.58	8.15	7.96	7.75	8.78	7.96	7.37	7.7	7.43	PPP2R5E	protein phosphatase 2 regulatory subunit B'epsilon, transcript variant X2
gene10406	0	0	0	0	0	0	0	0	0	0	0	0
gene10407	0	0	0	0	0	0	0	0	0	0	0	0	GPHB5	glycoprotein hormone beta 5
gene10408	4.35	4.72	3.48	2.91	3.19	3.83	2.81	2.5	2.75	5.14	3.53	3.32	RHOJ	ras homolog family member J
gene10409	0	0	0	0	0	0	0	0	0	0	0	0	KCNH5	potassium voltage-gated channel subfamily H member 5
gene1041	0	0	0.01	0.11	0.08	0.24	0.03	0.14	0.13	0.02	0.07	0.12	KCNJ15	potassium voltage-gated channel subfamily J member 15
gene10410	0	0	0	0	0	0	0	0	0	0	0	0	TRNAC-GCA	tRNA-Cys
gene10411	0.02	0	0.01	0.02	0	0	0	0	0.01	0.01	0	0	LOC102181690	uncharacterized LOC102181690
gene10412	0.03	0.04	0.01	0.05	0.06	0.02	0.02	0.03	0.03	0.02	0.04	0.01	SYT16	synaptotagmin 16
gene10413	7.61	10.65	9.29	5.6	5.46	4.55	6.2	5.79	6.57	7.33	7.75	8.39	SNAPC1	small nuclear RNA activating complex polypeptide 1, transcript variant X2
gene10414	68.75	71.89	74.45	111.33	107	105.89	123.59	124.42	121.72	95.55	96.04	93.84	HIF1A	hypoxia inducible factor 1 alpha subunit
gene10415	0.65	0.25	0.21	0	0	0	0.23	0	0.03	0.23	0.08	0	LOC102180398	elongation factor 1-gamma pseudogene
gene10416	1.12	1.07	0.79	1.58	1.31	1.45	2.91	1.16	1.95	12.5	1.74	1.01	PRKCH	protein kinase C eta, transcript variant X2
gene10417	0	0	0	0	0	0	0	0	0	0	0	0
gene10418	0.08	0.21	0.24	0.31	0.24	0.59	0.16	0.42	0.49	0.26	0.35	0.31	TMEM30B	transmembrane protein 30B
gene10419	8.99	10.83	11.69	9.87	10.34	10.78	11.49	12.17	11.22	12.55	11.39	10.86	SLC38A6	solute carrier family 38 member 6
gene1042	6.66	5.99	5.85	6.35	6.27	6.23	8.25	8.21	7.37	7.2	7.34	7.18	ERG	ERG, ETS transcription factor, transcript variant X7
gene10420	5.73	6.17	4.9	5.21	6.57	7.63	5.69	5.79	5.49	6.19	6.04	5.76	TRMT5	tRNA methyltransferase 5
gene10421	16.36	16.01	15.21	19.63	16.26	17.39	14.04	15.97	16.71	15.05	15.65	15.1	MNAT1	MNAT1, CDK activating kinase assembly factor, transcript variant X2
gene10422	0	0	0	0	0	0	0.25	0	0.07	0.08	0	0
gene10423	1.73	1.74	2.35	3.23	3.38	3.22	3.22	3.41	2.97	3.68	3.49	3.4	SIX4	SIX homeobox 4, transcript variant X1
gene10424	0	0	0	0	0	0	0	0	0	0	0	0
gene10425	5.31	6.23	5.62	7.32	6.57	6.45	7.63	5.93	6.53	7.22	8.15	6.66	SIX1	SIX homeobox 1
gene10426	0	0.07	0	0	0	0	0	0	0	0	0	0	SIX6	SIX homeobox 6, transcript variant X2
gene10427	0	0	0	0	0	0	0	0	0	0	0	0	C10H14orf39	chromosome 10 C14orf39 homolog
gene10428	11.42	13.12	11.86	16.92	14.55	15.42	15.91	18.04	17.78	14.24	14.97	14.26	PPM1A	protein phosphatase, Mg2+/Mn2+ dependent 1A
gene10429	0	0	0	0	0	0	0	0	0	0	0	0	LOC102177244	60S ribosomal protein L21-like
gene1043	0	0	0	0	0	0	0	0	0	0	0	0	TRNAV-CAC	tRNA-Val
gene10430	2.08	1.93	2.15	1.2	1.02	0.96	2.48	0.98	1.55	1.46	1.58	1.29	LOC108636968	endogenous retrovirus group PABLB member 1 Env polyprotein-like
gene10431	37.49	37.41	37.48	28.26	28.27	21.73	35.13	30.26	31.23	31.65	32.04	34.45	DHRS7	dehydrogenase/reductase 7
gene10432	3.5	3.59	3.12	3.35	3.05	3.72	3.85	4.14	3.92	3.58	3.28	4.01	PCNX4	pecanex homolog 4 (Drosophila)
gene10433	0.09	0.07	0.04	0.27	0.21	0.17	0.1	0.04	0.14	0.18	0.22	0.32	LOC102176425	leucine-rich repeat-containing protein 9
gene10434	0	0	0	0.03	0.12	0.07	0	0	0.11	0.13	0.13	0.05	RTN1	reticulon 1, transcript variant X2
gene10435	0	0	0	0	0	0	0	0	0	0	0	0
gene10436	0	0	0	0	0	0	0	0	0	0	0	0	CCDC175	coiled-coil domain containing 175
gene10437	27.69	30.95	29.44	28.59	28.13	28.32	32.53	32.12	30.16	29.4	29.31	29.04	JKAMP	JNK1/MAPK8-associated membrane protein, transcript variant X2
gene10438	5.02	9.05	5.84	7.58	8.16	7.44	7.48	8.53	5.49	7.73	7.26	9.4	L3HYPDH	trans-L-3-hydroxyproline dehydratase, transcript variant X1
gene10439	0.74	0.88	0.58	0.53	0.61	0.64	0.55	0.78	0.72	0.48	0.57	0.64	GPR135	G protein-coupled receptor 135
gene1044	7.57	8.49	8.17	14.33	15.4	15.61	13.62	14.33	15.12	8.21	9.14	9.54	ETS2	ETS proto-oncogene 2, transcription factor
gene10440	6.55	7.21	7.73	4.41	4.4	3.91	4.13	4.55	4.11	6.36	6.86	5.99	DAAM1	dishevelled associated activator of morphogenesis 1, transcript variant X4
gene10441	0	0	0	0	0	0	0	0	0	0	0	0	TRNAG-UCC	tRNA-Gly
gene10442	3.58	4.25	3.54	3.46	3.61	4.56	3.6	3.96	4.89	2.38	2.95	2.32	DACT1	dishevelled binding antagonist of beta catenin 1
gene10443	3.88	3.79	4.62	4.36	4.03	4.25	4.94	4.61	5	4.91	4.67	4.16	KIAA0586	KIAA0586 ortholog
gene10444	16.86	18.88	20.36	21.66	19.62	21.14	19.25	18.63	20.8	21.74	26.05	19.12	TIMM9	translocase of inner mitochondrial membrane 9
gene10445	0	0	0	0	0	0	0	0.4	0	0	0	0	TOMM20L	translocase of outer mitochondrial membrane 20 like
gene10446	11.92	12.1	12.76	9.5	9.77	8.81	9.92	10.33	9.98	9.54	9.08	9.05	ARID4A	AT-rich interaction domain 4A, transcript variant X2
gene10447	2.98	3.87	3.52	2.56	2.52	2.55	3.23	3.88	3.65	2.78	2.75	2.95	LOC102168833	uncharacterized LOC102168833, transcript variant X1
gene10448	58.41	56.64	57.93	74.53	75	76.24	67.75	70.03	71.39	60.24	63.01	64.88	PSMA3	proteasome subunit alpha 3
gene10449	0	0	0	0	0	0	0	0	0	0	0	0	TRNAK-CUU	tRNA-Lys
gene1045	0	0	0	0	0	0	0	0	0	0	0	0	LOC102177757	uncharacterized LOC102177757
gene10450	17.41	19.62	19.1	18.15	17.34	18.81	19.54	20.26	18.63	17.85	16.43	18.2	ACTR10	actin-related protein 10 homolog
gene10451	0	0	0	0	0	0	0	0	0	0	0	0
gene10452	0.62	1.5	0.85	0.34	0.37	0.32	0.74	0.8	0.6	0.81	0.65	0.94	C10H14orf37	chromosome 10 C14orf37 homolog, transcript variant X2
gene10453	0	0	0	0	0	0	0	0.17	0	0	0	0
gene10454	0	0	0	0	0	0	0	0	0	0	0	0	SLC35F4	solute carrier family 35 member F4
gene10455	0	0	0	0	0	0	0.08	0	0	0	0	0	C10H14orf105	chromosome 10 C14orf105 homolog, transcript variant X2
gene10456	5.95	5.95	5.89	5.11	5.58	5.35	5.11	6.04	5.46	5.62	4.63	4.98	NAA30	N(alpha)-acetyltransferase 30, NatC catalytic subunit, transcript variant X2
gene10457	9.38	9.55	10.66	8.47	9.54	8.37	9.02	9.83	8.79	9.45	9.34	9.72	AP5M1	adaptor related protein complex 5 mu 1 subunit, transcript variant X1
gene10458	15.52	16.46	16.33	18.48	16.67	18.11	17.08	18.51	18.05	16.35	17.39	15.64	EXOC5	exocyst complex component 5, transcript variant X2
gene10459	0.57	1.68	1.74	2.17	1.66	1.85	1.89	1.43	1.98	1.73	1.33	1.67	LOC108636973	uncharacterized LOC108636973
gene1046	1.32	1.2	1.01	4.21	1.7	2.03	1.88	2.3	3.42	1.02	2.72	2.14
gene10460	0	0	0	0	0	0	0	0	0	0	0	0
gene10461	0	0	0	0.04	0	0.04	0	0	0	0	0	0	OTX2	orthodenticle homeobox 2
gene10462	10.82	10.56	9.47	10.45	9.23	9.53	11.13	11.25	10.64	11.38	11.16	11.92	TMEM260	transmembrane protein 260
gene10463	1.62	1.51	1.35	0.41	0.48	0.6	0.62	0.47	0.57	0.93	0.87	39.07	PELI2	pellino E3 ubiquitin protein ligase family member 2, transcript variant X2
gene10464	0	0	0	0	0	0	0	0	0	0	0	0	LOC108636975	uncharacterized LOC108636975, transcript variant X2
gene10465	22.88	22.98	23.25	40.02	36.53	43.85	33.27	39.63	40.53	39.54	39.93	39.16	KTN1	kinectin 1, transcript variant X5
gene10466	0	0	0	0.04	0	0	0.04	0	0.04	0	0	0	TBPL2	TATA-box binding protein like 2
gene10467	0	0	0	0	0	0	0	0	0	0	0	0	TRNAS-GCU	tRNA-Ser
gene10468	5.32	6.07	6.38	2.97	2.91	3.03	4.34	3.9	3.36	4.13	3.94	3.79	ATG14	autophagy related 14
gene10469	10.93	11.14	11.77	13.97	12.76	12.6	14.73	14.11	12.77	10	10.55	11.04	FBXO34	F-box protein 34, transcript variant X6
gene1047	12.9	12.88	13.46	13.92	13.81	15.56	13.46	15.25	13.48	11.33	12	11.69	LOC102177934	phosphoinositide 3-kinase regulatory subunit 4, transcript variant X4
gene10470	1.81	2.24	1.99	4.26	4.76	4.68	3.87	4.74	4.57	3.63	4.76	4.1	DLGAP5	DLG associated protein 5, transcript variant X2
gene10471	435.86	433.22	417.36	454.27	465.94	447.64	440.01	445.07	424.11	393.66	379.95	399.84	LGALS3	galectin 3
gene10472	0.12	0.56	0.11	0.23	0.28	0.16	0.16	0.37	0.17	0.13	0.16	0.34	LOC102185573	uncharacterized LOC102185573, transcript variant X1
gene10473	0	0	0	0	0	0	0	0	0	0	0	0
gene10474	18.57	18.79	19.8	19.05	19.22	18.5	20.82	19.5	20.19	20.14	18.91	20.17	MAPK1IP1L	mitogen-activated protein kinase 1 interacting protein 1 like
gene10475	1.78	2.14	2.38	4.53	3.9	4.1	4.63	6.11	5.92	3.23	3.55	3.28	SOCS4	suppressor of cytokine signaling 4
gene10476	3.51	3.48	3.37	5.99	5.26	5.74	5.56	6.76	6.27	4.98	4.78	5.54	WDHD1	WD repeat and HMG-box DNA binding protein 1, transcript variant X2
gene10477	1.49	2.11	1.5	1.86	2.06	1.65	2.89	3.2	2.69	2.46	2.43	1.81	GCH1	GTP cyclohydrolase 1
gene10478	14.76	15.27	15.11	11.48	11.62	11.58	13.64	13.32	13.28	10.93	12.09	11.17	SAMD4A	sterile alpha motif domain containing 4A, transcript variant X3
gene10479	0	0	0	0	0	0	0	0	0	0	0	0	TRNAS-GGA	tRNA-Ser
gene1048	0	0	0	0	0	0	0	0	0	0	0	0	TRNAC-GCA	tRNA-Cys
gene10480	1.46	1.85	1.99	3.33	2.33	2.95	2.17	2.77	2.51	2.08	3.37	2.08	CGRRF1	cell growth regulator with ring finger domain 1
gene10481	6.8	7.71	6.94	10.58	10.07	10.22	9.72	11.83	11.01	9.89	10.53	9.82	GMFB	glia maturation factor beta, transcript variant X2
gene10482	15.59	16.41	16.43	27.22	26.03	26.41	24.68	26.23	25.82	27.77	29.18	27.58	CNIH1	cornichon family AMPA receptor auxiliary protein 1
gene10483	4.76	9.36	5.88	7.9	7.45	8.1	6.59	10.1	5.12	9.72	7.46	7.58	CDKN3	cyclin dependent kinase inhibitor 3, transcript variant X3
gene10484	66.11	58.28	69.95	43.21	49.83	46.38	69.06	54.22	60.13	36.36	32.17	42.45	BMP4	bone morphogenetic protein 4
gene10485	0	0	0	0	0	0	0	0	0	0	0	0
gene10486	0	0	0	0	0	0	0	0	0	0	0	0	LOC108636980	uncharacterized LOC108636980
gene10487	0.18	0.21	0.21	0.36	0.52	0.66	0.47	0.71	0.58	0.45	0.39	0.34	LOC108636981	39S ribosomal protein L15, mitochondrial
gene10488	17.57	15.99	16.85	23.1	24.65	21.03	24.37	22.81	22.54	22.59	21.84	26	DDHD1	DDHD domain containing 1, transcript variant X4
gene10489	185.88	177.91	183.68	282.24	266.44	275.09	223.79	226.12	233.69	240.52	251.44	256.7	FERMT2	fermitin family member 2, transcript variant X2
gene1049	0.02	0.02	0	0.01	0.01	0.01	0	0.01	0	0.01	0.01	0	COL6A6	collagen type VI alpha 6 chain
gene10490	0.57	0.67	0.39	0.78	0.59	0.68	0.4	0.47	0.54	0.91	0.93	0.81
gene10491	1.38	2.24	1.76	2.29	3.22	2.67	1.77	1.81	1.84	2.05	3.48	2.88	SORD	sorbitol dehydrogenase
gene10492	0.33	0.16	0.29	0.03	0.11	0.09	0.08	0.03	0.14	0.19	0.09	0.18	DUOX2	dual oxidase 2, transcript variant X4
gene10493	0.14	0	0	0	0	0	0	0.04	0.1	0	0	0	DUOXA2	dual oxidase maturation factor 2, transcript variant X2
gene10494	1.81	1.37	2.38	0.45	0.4	0.13	0.71	0.45	0.79	1.25	0.66	1.16	DUOXA1	dual oxidase maturation factor 1, transcript variant X5
gene10495	1.81	0.98	1.88	0.19	0.58	0.51	0.77	0.39	0.66	0.66	0.73	0.58	DUOX1	dual oxidase 1
gene10496	5.32	3.73	4.11	5.85	7.5	7.05	4.77	5.03	4.95	6.03	4.88	6.22	SHF	Src homology 2 domain containing F, transcript variant X5
gene10497	0	0	0	0	0	0	0	0	0	0	0	0	TRNAH-GUG	tRNA-His
gene10498	0	0	0	0	0	0	0	0	0	0	0	0	TRNAH-GUG	tRNA-His
gene10499	0	0	0	0	0	0	0	0	0	0	0	0	TRNAH-GUG	tRNA-His
gene105	10.5	10.95	10.65	12.06	11.89	11.21	10.25	12.73	12.38	12.58	11.67	11.5	HSPA13	heat shock protein family A (Hsp70) member 13
gene1050	0	0	0	0	0	0	0	0	0	0	0	0	COL6A5	collagen type VI alpha 5 chain, transcript variant X2
gene10500	0.02	0	0.04	0	0	0	0	0.03	0	0	0	0	SLC28A2	solute carrier family 28 member 2
gene10501	0	0	0	0	0	0	0	0	0	0	0	0
gene10502	0.5	0.11	0.8	0.85	0.91	0.64	0.64	0.52	0.34	0.89	0.87	0.78	GATM	glycine amidinotransferase
gene10503	3.22	3.4	3.9	3.81	3.86	3.66	5.31	4.33	4.4	3.65	4.18	3.41	SPATA5L1	spermatogenesis associated 5 like 1
gene10504	1.14	1.95	1.36	5.27	7.38	6.01	7.86	6.71	5.89	8.56	2.97	5.71	MIR147	chi-miR-147-3p
gene10505	0.81	1.52	1.68	6.15	7.03	5	5.62	4.69	4.83	4.63	5.6	5.57	LOC106502552	uncharacterized LOC106502552
gene10506	0.06	0.04	0.04	0.06	0.02	0	0.03	0.03	0	0.03	0.12	0.08	LOC108636986	uncharacterized LOC108636986
gene10507	2.68	2.66	3.45	3.47	3.14	3.34	3.4	3.83	3.98	3.13	3.38	2.81	SLC30A4	solute carrier family 30 member 4, transcript variant X2
gene10508	11.14	13.69	11.75	12.91	11.75	13.18	12.42	13.34	12.32	12.73	12.81	11.87	BLOC1S6	biogenesis of lysosomal organelles complex 1 subunit 6
gene10509	43.57	40.63	40.68	40.6	40.51	40.1	42.6	38.76	39.07	32.27	34.68	37.08	SQRDL	sulfide quinone reductase-like (yeast), transcript variant X3
gene1051	0	0	0	0	0	0	0	0	0	0	0	0
gene10510	0	0	0	0	0	0	0	0	0	0	0	0
gene10511	0	0	0	0	0	0	0	0	0	0	0	0
gene10512	0	0	0	0	0	0	0	0	0	0	0	0
gene10513	0	0	0	0	0	0	0	0	0	0	0	0
gene10514	4.53	4.36	4.42	5.57	5.07	4.6	5.75	5.48	5.18	5.07	3.97	4.65	SEMA6D	semaphorin 6D, transcript variant X2
gene10515	0	0	0	0	0	0	0	0	0	0	0	0	TRNAC-GCA	tRNA-Cys
gene10516	0.2	0.37	0.04	0.28	0.11	0.34	0.1	0.24	0.27	0.25	0.11	0.28	SLC24A5	solute carrier family 24 member 5
gene10517	2.88	2.83	3.02	4.3	4.45	4.35	4.71	4.49	4.88	4.09	5.05	4.93	MYEF2	myelin expression factor 2
gene10518	0	0	0	0	0	0	0	0	0	0	0	0	CTXN2	cortexin 2
gene10519	0	0	0	0.01	0	0	0.01	0	0	0	0	0	SLC12A1	solute carrier family 12 member 1
gene1052	8.61	9.25	8.66	10.48	10.2	10.78	8.79	8.84	9.29	9.09	9.07	9.47	CAPN7	calpain 7
gene10520	0	0	0	0.25	0	0.79	0	0.22	0.4	0.23	0	0.45	LOC102181128	uncharacterized LOC102181128
gene10521	84.68	97.41	82.64	84.69	101.51	107.13	105.32	103.52	106.12	91.79	83.9	95.68	DUT	deoxyuridine triphosphatase, transcript variant X4
gene10522	412.65	384.31	429.81	527.5	630.54	525.31	578.25	519.35	515.24	604.89	532.12	577.81	FBN1	fibrillin 1
gene10523	3.61	2.87	3.45	1.72	2.5	1.63	2.25	2.97	1.14	2.41	0.95	1.33	LOC102176799	glyceraldehyde-3-phosphate dehydrogenase pseudogene
gene10524	0.64	0.76	1.05	0.69	0.58	0.88	1.03	1.04	1	0.9	0.85	0.62	CEP152	centrosomal protein 152, transcript variant X4
gene10525	0.3	0.17	0.18	0.18	0.25	0.27	0.14	0.25	0.09	0.32	9.16	0.19	SHC4	SHC adaptor protein 4, transcript variant X2
gene10526	17.55	17.7	18.67	28.82	25.31	28.35	19.87	20.14	20.46	19.39	22.53	22.73	EID1	EP300 interacting inhibitor of differentiation 1
gene10527	18.69	18.49	20.39	17.3	20.18	16.43	19.28	19.85	18.47	20.78	18.64	19.48	SECISBP2L	SECIS binding protein 2 like
gene10528	41.89	44.64	43.13	40.22	37.48	36.54	36.86	39.06	38.5	36.92	38.71	34.95	COPS2	COP9 signalosome subunit 2, transcript variant X2
gene10529	3.58	6.66	2.83	5.32	5.64	6	4.78	3.93	4.78	3.96	5.31	3.76	GALK2	galactokinase 2, transcript variant X3
gene1053	21.46	21.72	20.72	29.5	30.07	30.71	27.91	27.78	26.63	33.23	31.93	32.02	SH3BP5	SH3 domain binding protein 5
gene10530	22.97	0.43	13.89	0.81	14.75	0.54	0.44	13.68	0.31	0.44	0.4	0.56	FAM227B	family with sequence similarity 227 member B
gene10531	32.39	43.8	35.17	100.12	82.52	87.82	90.39	97.8	98.96	58.15	55.55	51.86	FGF7	fibroblast growth factor 7
gene10532	8.67	10.97	11.69	20	20.42	22.29	15.54	16.4	17.52	13.18	15.96	15.24	DTWD1	DTW domain containing 1, transcript variant X5
gene10533	1.21	0.93	1.02	4.41	4.01	4.52	2.6	2.8	3.18	4.53	4.64	4.28	ATP8B4	ATPase phospholipid transporting 8B4 (putative), transcript variant X4
gene10534	0	0	0	0	0	0	0	0	0	0	0	0	TRNAR-GCG	tRNA-Arg
gene10535	0	0	0	0	0	0	0	0	0	0	0	0	TRNAG-CCC	tRNA-Gly
gene10536	0	0.02	0	0	0	0	0	0	0	0	0	0	SLC27A2	solute carrier family 27 member 2
gene10537	0	0	0	0	0	0	0	0	0	0	0	0	HDC	histidine decarboxylase
gene10538	2.69	5.28	10.45	7.79	9.11	3.67	3.02	3.09	4.83	3.63	2.9	3.67	GABPB1	GA binding protein transcription factor beta subunit 1, transcript variant X5
gene10539	0.22	0.49	0.2	0.18	0	0.22	0.18	0.09	0.08	0.26	0.18	0.51
gene1054	0.21	0.23	0.31	0.11	0.1	0.24	0.1	0.24	0.21	0.75	0.47	0.27	LOC108636717	uncharacterized LOC108636717
gene10540	0	0	0	0	0	0	0	0	0	0	0	0
gene10541	19.5	21.57	20.4	22.85	20.31	20.88	20.36	21.68	21.76	20.38	20.98	19.51	USP8	ubiquitin specific peptidase 8, transcript variant X2
gene10542	0	0	0.11	0.05	0	0	0	0	0	0	0	0.05	USP50	ubiquitin specific peptidase 50, transcript variant X1
gene10543	0	0	0.07	0	0	0	0.13	0.19	0.17	0.06	0.13	0.06
gene10544	8.3	8.86	9.13	8.19	7.42	7.66	7.6	8.16	7.56	6.85	6.97	6.96	TRPM7	transient receptor potential cation channel subfamily M member 7
gene10545	30.64	30.72	32.25	23.74	22.54	24.51	26.04	26.06	28.28	25.49	25.5	24.15	SPPL2A	signal peptide peptidase like 2A, transcript variant X1
gene10546	5.65	5.6	5.33	7	6.31	6.09	5.9	6.63	7.36	6.56	6.11	6.5	AP4E1	adaptor related protein complex 4 epsilon 1 subunit
gene10547	1.91	2.15	1.51	5.86	5.25	5.25	5.49	5.71	5.44	5.52	5.26	5.04	TNFAIP8L3	TNF alpha induced protein 8 like 3
gene10548	0	0	0	0	0	0	0	0	0	0	0	0	LOC102172726	aromatase-like
gene10549	0	0	0	0	0	0	0	0	0	0	0	0	CYP19A1	cytochrome P450, family 19, subfamily A, polypeptide 1
gene1055	11.5	9.85	9.58	11.86	9.57	11.38	10.44	11.62	11.59	10.15	12.96	11.47	METTL6	methyltransferase like 6
gene10550	0.31	0.23	0.26	0.33	0.27	0.16	0.3	0.36	0.46	0.16	0.3	0.28	GLDN	gliomedin, transcript variant X2
gene10551	0	0	0	0	0	0	0	0	0	0	0	0
gene10552	0.07	0.04	0.05	0.06	0.06	0.02	0.11	0.17	0.06	0.07	0.07	0.07	DMXL2	Dmx like 2, transcript variant X1
gene10553	0.3	0.1	0.1	0.05	0.15	0.23	0.11	0.15	0.2	0	0.02	0	SCG3	secretogranin III, transcript variant X2
gene10554	0.18	0.08	0.04	0	0	0	0.05	0.15	0.1	0.24	0.16	0.18	LYSMD2	LysM domain containing 2, transcript variant X3
gene10555	0.08	0.1	0.1	0.09	0.1	0.05	0.1	0.09	0.11	0.08	0.16	0.08	TMOD2	tropomodulin 2, transcript variant X1
gene10556	9.73	9.18	9.85	9.32	8.36	8.35	8.17	8.54	8.98	7.34	8.11	7.1	TMOD3	tropomodulin 3
gene10557	2.83	2.55	2.49	1.81	1.76	1.98	1.7	1.95	1.86	1.53	1.94	1.92	LOC102169968	RNA polymerase-associated protein LEO1
gene10558	0	0	0.47	0	0	0	0	0	0	0	0	0	LOC108636990	RNA polymerase-associated protein LEO1-like
gene10559	5.37	4.96	5.18	9.69	8.73	9.36	6.65	7.71	7.85	6.58	7.22	7.7	LEO1	LEO1 homolog, Paf1/RNA polymerase II complex component
gene1056	16.13	14.79	15.15	16.46	17.35	17.07	18.7	18.93	18.62	17.53	18.4	18.21	EAF1	ELL associated factor 1
gene10560	0	0	0	0.09	0	0.02	0	0.08	0.12	0	0.03	0	LOC108636853	translation initiation factor IF-2-like
gene10561	12.51	12.12	11.22	18.61	16.1	17.63	16.52	19.99	18.7	10.31	12.64	11.95	MAPK6	mitogen-activated protein kinase 6, transcript variant X3
gene10562	0	0	0	0	0.04	0	0	0	0	0	0	0
gene10563	0	0	0	0	0	0	0	0	0	0	0	0
gene10564	0.06	0	0	0	0	0	0	0	0	0	0.11	0	BCL2L10	BCL2 like 10
gene10565	2.56	1.84	1.25	2.31	1.96	2.38	2.06	1.85	2.63	2.76	2.99	2.11	GNB5	G protein subunit beta 5
gene10566	0	0	0	0	0.01	0.02	0.03	0.02	0.01	0	0	0	MYO5C	myosin VC
gene10567	7.93	7.93	7.94	8.75	8.07	8.34	7.78	8.51	8.5	7.48	7.78	8.05	MYO5A	myosin VA, transcript variant X9
gene10568	16.02	15.79	16.23	15.85	14.79	15.09	16.62	18.29	16.89	15.52	17.16	15.88	ARPP19	cAMP regulated phosphoprotein 19, transcript variant X2
gene10569	7.8	8.72	9.11	6.69	7.14	6.47	7.78	8.31	7.2	7.14	6.75	6.57	FAM214A	family with sequence similarity 214 member A, transcript variant X3
gene1057	0.04	0	0	0	0	0.03	0.03	0	0.04	0.03	0.02	0	COLQ	collagen like tail subunit of asymmetric acetylcholinesterase, transcript variant X1
gene10570	0	0	0	0	0	0	0	0	0	0	0	0	LOC106502556	uncharacterized LOC106502556
gene10571	0	0	0	0	0	0	0	0	0	0	0	0	ONECUT1	one cut homeobox 1
gene10572	0	0	0	0	0	0	0	0	0	0	0	0
gene10573	0	0	0	0	0	0	0	0	0	0	0	0
gene10574	0	0	0	0	0	0	0	0	0	0	0	0	WDR72	WD repeat domain 72
gene10575	0.01	0.02	0.01	0.02	0.02	0	0.03	0	0.01	0.01	0.01	0.01	UNC13C	unc-13 homolog C
gene10576	10.33	10.35	10.35	17.92	15.95	17.99	13.37	18.57	16.67	14.12	17.5	15.56	RSL24D1	ribosomal L24 domain containing 1, transcript variant X2
gene10577	2.82	3.21	3.42	4.93	4.82	4.81	5.29	5.57	5.63	3.53	4.14	4.28	RAB27A	RAB27A, member RAS oncogene family, transcript variant X5
gene10578	8.75	7.41	8.43	7.93	7.15	9.26	8.28	11.39	9.92	7.68	6.97	9.93	PIGBOS1	PIGB opposite strand 1, transcript variant X1
gene10579	5.27	6.06	4.24	6.69	5.22	5.1	5.41	5.81	4.96	5.86	7.51	5.42	PIGB	phosphatidylinositol glycan anchor biosynthesis class B, transcript variant X3
gene1058	8.59	9.31	7.98	5.9	7.03	6.59	8.33	8.04	7.35	7.47	7.5	8.84	HACL1	2-hydroxyacyl-CoA lyase 1
gene10580	17.3	18.78	19.35	30.95	30.03	30.33	25.48	29.16	28.5	28.77	30.53	27.98	CCPG1	cell cycle progression 1, transcript variant X4
gene10581	0	0	0	0	0	0	0	0	0	0	0	0	MIR628	chi-miR-628-5p
gene10582	0	0.19	0	0.09	0	0	0	0.42	0	0.17	0.26	0	C10H15orf65	chromosome 10 C15orf65 homolog
gene10583	0.71	0.8	0.69	1.65	1.56	2.27	1.22	2.12	1.82	1.7	1.51	1.51	DYX1C1	dyslexia susceptibility 1 candidate 1, transcript variant X3
gene10584	2.73	2.57	2.72	2.71	2.22	2.5	3.43	3.48	3.71	2.47	2.29	2.34	PYGO1	pygopus family PHD finger 1
gene10585	0.21	0.15	0.23	0.52	0.57	0.65	0.45	0.39	0.33	0.69	0.36	0.58	PRTG	protogenin
gene10586	8.57	8.85	9.56	9.47	8.33	9.34	8.67	8.93	9.23	7.9	8.35	8.07	NEDD4	neural precursor cell expressed, developmentally down-regulated 4, E3 ubiquitin protein ligase, transcript variant X2
gene10587	6.83	6.48	6.66	4.72	4.47	4.55	6.24	7.16	7.04	5.28	5.48	5.02	RFX7	regulatory factor X7
gene10588	2.21	3.41	2.78	4.23	4.06	4.46	3.84	3.93	3.7	5.09	3.53	5.28	TEX9	testis expressed 9, transcript variant X2
gene10589	0.67	1.19	1.05	1.84	1.79	1.85	1.34	2.08	1.56	2.01	2.01	2.07	MNS1	meiosis specific nuclear structural 1
gene1059	12.17	11.66	11.02	9.93	14.49	13.36	14.5	14.07	12.98	12.85	12.72	12.28	BTD	biotinidase, transcript variant X1
gene10590	0	0	0	0	0	0	0	0	0	0	0	0	LOC108636906	uncharacterized LOC108636906
gene10591	11.66	8.1	8.31	6.92	6.74	17.96	8.3	11.75	8.04	7.25	6.71	8.18	ZNF280D	zinc finger protein 280D, transcript variant X8
gene10592	0.78	0.29	0.29	0.55	0.35	0.35	0.11	0.34	0.23	0.57	0.36	0.55	LOC108636854	translation initiation factor IF-2-like
gene10593	22.24	25.55	25.41	27.88	29.16	28.54	25.08	27.69	27.5	28.17	28.81	29.08	TCF12	transcription factor 12, transcript variant X10
gene10594	0.01	0	0	0.04	0.05	0	0.03	0.01	0.02	0.02	0.01	0.01	CGNL1	cingulin like 1, transcript variant X2
gene10595	0.05	0.05	0.03	0.02	0.04	0.02	0	0.06	0.09	0	0	0.04	MYZAP	myocardial zonula adherens protein, transcript variant X1
gene10596	10.97	12.33	13.15	10.96	11.24	10.61	10.78	9.97	9.37	12.65	11.64	12.47	POLR2M	RNA polymerase II subunit M
gene10597	0.08	0.24	0.02	0.22	0.3	0.21	0.15	0.12	0.04	0.19	0.13	0.27	ALDH1A2	aldehyde dehydrogenase 1 family member A2
gene10598	0	0	0	0	0	0	0	0	0	0	0	0	AQP9	aquaporin 9
gene10599	2.55	1.47	1.82	5.35	4.75	4.03	4.22	4.35	3.99	4.82	4.53	5.2	LIPC	lipase C, hepatic type
gene106	0.24	0.28	0.35	0.26	0.3	0.3	5.21	4.8	4.47	0.32	0.33	0.4	LOC102181811	multidrug resistance-associated protein 1, transcript variant X2
gene1060	0	0	0	0	0	0	0	0	0	0	0	0	LOC108636923	uncharacterized LOC108636923
gene10600	15.64	17.31	17.08	23.89	20.54	21.51	22.14	23.77	23.91	21.35	22.12	21.31	ADAM10	ADAM metallopeptidase domain 10
gene10601	799.72	822.18	830.71	757.4	775.29	694.35	804.85	650.44	620.44	842.59	812.25	804.04	LOC102184991	60S ribosomal protein L10
gene10602	8.52	8.61	8.84	3.99	3.97	3.57	6.04	6.42	5.72	4.91	5.54	4.89	FAM63B	family with sequence similarity 63 member B, transcript variant X2
gene10603	19.76	20.15	19.9	24.27	22.08	23.53	22.27	23.78	24.71	17.96	20.67	20.78	SLTM	SAFB like transcription modulator, transcript variant X4
gene10604	9.51	10.23	10.38	8.97	8.91	8.34	9.94	10.28	10.34	9.37	9.16	9.45	RNF111	ring finger protein 111, transcript variant X6
gene10605	2.73	3.53	2.95	5.44	5.83	6.3	4.01	6.68	4.91	4.61	4.93	4.83	CCNB2	cyclin B2
gene10606	10.69	10.74	10.11	7.29	7.04	7.82	7.07	8.96	8.33	6.91	6.75	6.45	MYO1E	myosin IE
gene10607	0.08	0.08	0.06	0.08	0.05	0.19	0.11	0.09	0.08	0.04	0.17	0.07	FAM81A	family with sequence similarity 81 member A, transcript variant X2
gene10608	0.09	0.03	0.11	0.05	0	0.02	0.12	0.02	0.1	0.07	0	0.09	GCNT3	glucosaminyl (N-acetyl) transferase 3, mucin type
gene10609	3.86	4.4	1.2	1.07	1.79	0	2.59	2.76	3.12	3.2	7.05	0.19	LOC108636991	uncharacterized LOC108636991, transcript variant X2
gene1061	15.37	16.01	14.53	14.79	18	13.54	16.9	20.29	18.04	12.49	12.52	13.8	ANKRD28	ankyrin repeat domain 28, transcript variant X7
gene10610	43.01	46.77	42.52	43.76	41.7	39.31	44.89	50.76	44.98	47.37	39.15	42.62	GTF2A2	general transcription factor IIA subunit 2, transcript variant X2
gene10611	0	0.28	1.12	0	0	0.67	0.87	1.44	1.51	0.74	0.51	0.96
gene10612	14.75	13.66	13.98	14.22	14	12.93	15.67	16.45	15.88	11.66	13.6	12.45	BNIP2	BCL2 interacting protein 2
gene10613	0	0	0	0	0	0	0	0	0	0	0	0	FOXB1	forkhead box B1
gene10614	0	0	0	0	0	0	0	0	1.2	0	0	0
gene10615	0	0	0	0	0	0	0	0	0	0	0	0	TRNAC-GCA	tRNA-Cys
gene10616	1334.81	1303.13	1300.38	1278.45	1305.57	1309.96	973.44	1018.2	1046.48	1220.15	1237.26	1308.68	ANXA2	annexin A2
gene10617	3.61	3.35	3.2	2.4	2.39	2.75	2.5	2.48	2.71	2.84	2.54	2.55	ICE2	interactor of little elongation complex ELL subunit 2, transcript variant X4
gene10618	28.37	41.62	50.82	49.06	3.59	3.07	6.03	40.3	5.22	6.14	4.66	4.58	RORA	RAR related orphan receptor A
gene10619	8.57	8.5	8.6	10.01	9.67	9.89	10.08	10.86	10.07	8.64	9.07	8.35	VPS13C	vacuolar protein sorting 13 homolog C
gene1062	0.06	0	0	0.16	0	0.18	0.36	0.1	0	0.05	0.05	0.1	LOC108636725	uncharacterized LOC108636725
gene10620	0.12	0	0.02	0.02	0.06	0.03	0	0.08	0	0	0	0	LOC106502555	C2 calcium-dependent domain-containing protein 4A
gene10621	0.03	0.12	0.18	0.21	0.21	0.16	0.19	0.32	0.02	0.27	0.11	0.08	C2CD4B	C2 calcium dependent domain containing 4B
gene10622	0	0	0	0	0	0	0	0	0	0	0	0
gene10623	4.35	4.16	4.21	3.97	4.03	3.66	4.49	4.25	4.56	3.74	3.62	3.73	TLN2	talin 2, transcript variant X3
gene10624	3.09	1.8	4.49	2.77	5.06	3.39	4.81	4.17	2.95	2.49	1.98	3.42
gene10625	0	0	0	0	0	0	0	0	0	0	0	0	TRNAC-GCA	tRNA-Cys
gene10626	0	0	0	0	0	0	0	0	0	0	0	0	MIR190A	chi-miR-190a-3p
gene10627	1784.96	1814.81	1709.43	2089.21	1879.49	2099.86	1712.76	1828.15	1970.38	1566.84	1797.5	1774.17	TPM1	tropomyosin 1 (alpha), transcript variant X4
gene10628	27.96	30.55	27.37	25.41	24.34	23.62	37.35	42.45	39.21	16.76	14.53	15.77	LOC102173195	cytochrome b-c1 complex subunit 7 pseudogene
gene10629	0	0	0	0	0	0	0	0	0	0	0	0	TRNAS-GGA	tRNA-Ser
gene1063	0.12	0.13	0.09	0.4	0.67	0.19	0.36	0.27	0.15	0.57	0.53	0.95	GALNT15	polypeptide N-acetylgalactosaminyltransferase 15
gene10630	6.28	7.83	5.55	19.42	17.43	19.84	11.98	14.75	14.69	9.19	10.73	9.14	LACTB	lactamase beta, transcript variant X2
gene10631	262.26	265.35	259.16	307.16	280.81	299.11	315.66	334.81	337.74	261.02	272.54	278.6	RPS27L	ribosomal protein S27 like
gene10632	12.67	12.63	12.78	13.93	13.39	12.8	13.26	13.73	12.8	13.53	13.85	12.06	RAB8B	RAB8B, member RAS oncogene family
gene10633	2.02	2.68	2.59	2.29	2.65	2.26	2.94	2.81	2.96	2.46	2.06	2.31	APH1B	aph-1 homolog B, gamma-secretase subunit, transcript variant X2
gene10634	0	0	0	0	0	0	0	0	0	0	0	0	TRNAS-GGA	tRNA-Ser
gene10635	46.58	40.71	41.87	67.71	68.66	59.59	69.19	60.01	66.73	80.96	72.16	73.35	CA12	carbonic anhydrase 12, transcript variant X3
gene10636	8.62	8.7	8.71	9.52	9.91	9.7	8.9	9.98	9.5	7.9	8.91	8.05	USP3	ubiquitin specific peptidase 3, transcript variant X4
gene10637	0	0.09	0.26	0.24	0.12	0	0.16	0	0	0	0	0.04	FBXL22	F-box and leucine rich repeat protein 22
gene10638	5.2	5.58	5.28	5.33	4.92	5	5.19	5.64	5.4	4.44	4.78	4.89	HERC1	HECT and RLD domain containing E3 ubiquitin protein ligase family member 1, transcript variant X8
gene10639	0.44	0.06	0.59	0.03	0.11	0.21	0.35	0.03	0.17	0.11	0.43	0.08	DAPK2	death associated protein kinase 2
gene1064	0	0	0.11	0	0	0	0	0	0	0	0.1	0	LOC102181724	uncharacterized LOC102181724, transcript variant X1
gene10640	22.51	19.4	23.09	21.08	21.6	26.49	25.43	24.34	24.32	23.51	24.6	25.05	FAM96A	family with sequence similarity 96 member A, transcript variant X2
gene10641	15.51	15.96	16.38	14.1	14.78	14.01	14.89	17.72	16.62	16.32	17.61	15.36	SNX1	sorting nexin 1
gene10642	0	0.1	0.35	0.04	0	0.07	0	0	0	0	0.05	0.13	SNX22	sorting nexin 22
gene10643	930.06	902.19	902.55	895.29	848.59	912.69	845.5	877.9	894.98	776.32	816.99	820.44	PPIB	peptidylprolyl isomerase B
gene10644	13.5	12.75	13.48	11.6	11.4	11.73	14.95	15.41	14.26	12.53	12.22	12.54	CSNK1G1	casein kinase 1 gamma 1, transcript variant X2
gene10645	0.61	1.39	1.74	5.23	3.45	4.08	8.4	8.12	8.75	4.7	5.78	5.03	KIAA0101	KIAA0101 ortholog, transcript variant X2
gene10646	0	0	0	0.36	0	0	0	0.5	0	0.34	0.53	0
gene10647	11.86	13.07	14.18	12.81	15.26	14.9	13.28	14.28	13.25	13.07	12.98	14.15	TRIP4	thyroid hormone receptor interactor 4
gene10648	12.17	12.69	11.77	13.63	14.05	13.84	12.17	11.82	12.24	12.93	12.62	13.75	ZNF609	zinc finger protein 609, transcript variant X4
gene10649	0	0	0	0.46	0	0	0	0	0.08	0	0	0
gene1065	4.68	4.57	4.47	7.68	6.69	7.01	6.58	7.42	6.93	5.08	4.83	5.29	DPH3	diphthamide biosynthesis 3
gene10650	36.62	33.7	36.4	33.75	35.63	33.47	36.81	40.67	36.23	30.86	30.6	31.94	OAZ2	ornithine decarboxylase antizyme 2
gene10651	2.2	1.61	1.49	2.73	2.36	3.69	1.4	2.15	2.55	2.61	2.1	1.96	RBPMS2	RNA binding protein with multiple splicing 2
gene10652	0.08	0	0	0.07	0.26	0.22	0.07	0	0	0.2	0.2	0.45	LOC106502546	uncharacterized LOC106502546, transcript variant X1
gene10653	0.22	0.35	0.43	0.89	1.02	1.13	0.64	0.69	0.61	0.53	0.75	0.69	PIF1	PIF1 5'-to-3' DNA helicase, transcript variant X2
gene10654	7.1	8.13	8.67	12.25	12.67	12.39	13.5	14.32	13.58	9.61	9.47	9.9	PLEKHO2	pleckstrin homology domain containing O2
gene10655	0.04	0.11	0.15	0.4	0.16	0.33	0.26	0.29	0.28	0.03	0.03	0.19	PTGDR	prostaglandin D2 receptor
gene10656	0	0	0	0	0	0	0	0	0	0	0	0
gene10657	63.14	68.39	62.42	71.76	76.78	69.46	87.22	78.73	75.92	65.58	66.75	63.85	NID2	nidogen 2
gene10658	153.07	150.73	158.47	178.03	162.4	176.51	155.38	166.93	165.19	183.51	188.63	179.97	C10H14orf166	chromosome 10 C14orf166 homolog
gene10659	40.47	41.6	42.03	52.53	53.52	51.84	51.22	51.67	49.76	62.17	59.73	57.67	GNG2	G protein subunit gamma 2, transcript variant X1
gene1066	6.92	6.51	6.31	8.72	6.72	8	6.13	7.84	6.57	6.8	8.51	8.35	OXNAD1	oxidoreductase NAD binding domain containing 1, transcript variant X8
gene10660	3.01	2.03	2.5	4.06	3.94	3.45	3.94	3.26	3.44	3	3.39	4.44	LOC102189040	guanine nucleotide-binding protein G(I)/G(S)/G(O) subunit gamma-10
gene10661	21.71	19.2	24.19	17.21	16.71	17.38	22.47	21.06	21.53	18.03	18.37	17.68	FRMD6	FERM domain containing 6, transcript variant X8
gene10662	0	0	0	0	0	0	0	0	0.4	0.46	0	0	LOC102187773	uncharacterized LOC102187773
gene10663	20.21	22.31	21.16	25.89	24.5	25.36	22.82	24.15	22.16	26.28	26.85	23.91	TMX1	thioredoxin related transmembrane protein 1
gene10664	0	0	0	0	0	0	0	0	0	0	0	0
gene10665	1.12	0.73	0.25	3.36	1.5	2.27	0.79	0.75	0.97	0.95	1.32	1.56	TRIM9	tripartite motif containing 9, transcript variant X7
gene10666	5.21	4.16	3.97	2.38	1.9	2.26	2.83	2.59	1.68	3.05	3.08	2.46	LOC108636992	uncharacterized LOC108636992, transcript variant X2
gene10667	139.65	132.45	126.23	88.81	87.38	88.22	107.2	102.87	106.84	92.7	87.84	88.58	PYGL	phosphorylase, glycogen, liver
gene10668	1.79	1.65	1.61	0.96	0.76	0.98	1.3	1.28	1.25	1.18	1.18	1.09	ABHD12B	abhydrolase domain containing 12B
gene10669	4.09	4.73	4.14	6.69	5.92	6.32	6.02	6.73	6.39	5.04	5.56	5.57	NIN	ninein, transcript variant X7
gene1067	15.33	14.04	14.65	26.29	28.44	26.59	25.05	21.53	19.9	25.26	25.44	24.65	RFTN1	raftlin, lipid raft linker 1, transcript variant X1
gene10670	11.41	10.74	10.76	7.58	7.51	8.14	9.99	9.83	9.51	9.14	9.07	7.59	SAV1	salvador family WW domain containing protein 1
gene10671	17.52	0.43	0.16	0.41	0.18	0.31	0.54	0.31	0.46	0.45	0.42	0.4	ATL1	atlastin GTPase 1, transcript variant X2
gene10672	10.67	12.71	12.72	12.09	10.1	11.63	13.5	15.23	15.26	11.49	12.9	11.39	MAP4K5	mitogen-activated protein kinase kinase kinase kinase 5, transcript variant X1
gene10673	0.03	0.03	0.12	0.07	0.06	0.07	0.04	0.01	0.14	0.27	0.18	0.17	CDKL1	cyclin dependent kinase like 1, transcript variant X2
gene10674	7.98	9.22	8.95	6.45	6.1	6.7	6.73	7.61	6.9	7.61	7.57	6.08	ATP5S	ATP synthase, H+ transporting, mitochondrial Fo complex subunit s (factor B)
gene10675	5.05	5.04	3.05	4.11	2.92	4.44	11.37	3.6	6.22	5.21	4.55	3.3	L2HGDH	L-2-hydroxyglutarate dehydrogenase, transcript variant X2
gene10676	0	0.15	0.36	0.28	0.09	0.39	0.23	0.27	0.24	0.41	0.28	0.22
gene10677	6.2	6.6	6.73	4.64	5.02	4.88	5.68	5.47	5.77	4.95	5.11	4.79	SOS2	SOS Ras/Rho guanine nucleotide exchange factor 2
gene10678	1.78	1.82	2.14	1.48	1.72	1.74	2.06	2.03	2.58	1.8	1.49	2.17	VCPKMT	valosin containing protein lysine methyltransferase, transcript variant X2
gene10679	0	0	0	0	0	0	0	0	0	0	0	0
gene1068	0	0	0	0	0	0	0	0	0	0	0	0	DAZL	deleted in azoospermia like
gene10680	0	0	0	0	0	0	0	0	0	0	0	0	LOC108636993	uncharacterized LOC108636993, transcript variant X1
gene10681	17.44	15.06	13.36	19.84	19.98	21.89	21.64	22.68	22.37	12.81	13.81	13.39	ARF6	ADP ribosylation factor 6
gene10682	5.89	6.51	6.53	8.44	7.92	8.15	8.6	10.09	9.49	7.78	8.32	8.3	NEMF	nuclear export mediator factor, transcript variant X2
gene10683	36.08	35.92	35.25	32.48	33.05	29.67	35.71	32.21	34.32	29.22	32.66	33.18	KLHDC2	kelch domain containing 2
gene10684	7.15	6.99	6.93	5.67	5.83	6	6.35	6.8	7.38	5.32	6.12	6.93	KLHDC1	kelch domain containing 1, transcript variant X2
gene10685	47.28	0.65	0.43	1.29	1.23	1.11	1.98	2.28	2.69	1.17	1.47	1.27	POLE2	DNA polymerase epsilon 2, accessory subunit, transcript variant X1
gene10686	2.7	2.4	3.07	2.26	2.47	2.51	2.26	2.71	2.59	2.72	2.77	2.79	DNAAF2	dynein axonemal assembly factor 2
gene10687	20.94	20.8	20.56	19.57	20.71	20.8	23.99	22.25	21.64	20.61	19.99	19.53	MGAT2	mannosyl (alpha-1,6-)-glycoprotein beta-1,2-N-acetylglucosaminyltransferase
gene10688	340.69	343.24	330.92	301.51	302.51	310.24	308.98	312.47	314.75	351.8	327.63	345.38	RPL36AL	ribosomal protein L36a like
gene10689	1.01	0.85	1.35	1.39	1.02	1.03	1.76	1.62	2.1	0.57	1.12	1.01	LRR1	leucine rich repeat protein 1, transcript variant X2
gene1069	1.67	1.52	1.93	1.59	1.86	1.76	2.06	1.85	2.13	1.91	1.97	1.54	PLCL2	phospholipase C like 2, transcript variant X4
gene10690	2334.2	2469.8	2537.34	2359.48	2233.88	2336.31	2130.36	2236.95	2360.01	2591.02	2708.89	2665.41	RPS29	ribosomal protein S29
gene10691	0	0	0	0	0	0	0	0	0	0	0	0
gene10692	0	0	0	0	0	0	0	0.01	0	0	0	0
gene10693	0	0	0	0	0	0	0	0	0	0	0	0	TRNAC-ACA	tRNA-Cys
gene10694	0.08	0.01	0.01	0.04	0.06	0.02	0.12	0.02	0.1	0.07	0.04	0.07	MDGA2	MAM domain containing glycosylphosphatidylinositol anchor 2
gene10695	0	0	0	0	0	0	0	0	0	0	0	0
gene10696	0.22	0	0.17	0	0.16	0	0	0	0	0	0.16	0	RPL10L	ribosomal protein L10 like, transcript variant X2
gene10697	0	0	0	0	0	0	0	0	0	0	0	0
gene10698	0	0.15	0	0	0	0	0	0.15	0	0	0	0
gene10699	0	0	0	0	0	0	0	0	0	0	0	0
gene107	1.96	1.81	2.28	2.57	5.48	1.33	2.61	2.19	1.94	9.52	3.53	1.95	RBM11	RNA binding motif protein 11, transcript variant X4
gene1070	6.12	6.54	5.39	5.21	5.92	6.13	6.51	5.42	6.57	6.59	6.66	6.87	TBC1D5	TBC1 domain family member 5, transcript variant X3
gene10700	0.04	0	0	0	0	0	0	0	0	0	0.05	0	EPB42	erythrocyte membrane protein band 4.2
gene10701	15.74	14.99	17.13	14.72	14.96	14.79	13.82	14.54	12.92	16.95	16.03	14.66	CCNDBP1	cyclin D1 binding protein 1
gene10702	8.63	9.71	9.27	8	7.6	8.81	8.05	9.43	8.73	7.6	7.15	7.42	TMEM62	transmembrane protein 62, transcript variant X2
gene10703	6.07	6.69	6.94	5.92	5.53	5.68	6.31	6.88	6.52	5.9	5.42	43.36	UBR1	ubiquitin protein ligase E3 component n-recognin 1
gene10704	0	0	0.62	0	0	0	0	0	0	0	0	0
gene10705	3.68	3.78	3.91	3.38	3.14	3.22	3.93	3.96	4.1	3.53	3.35	3.68	TTBK2	tau tubulin kinase 2, transcript variant X2
gene10706	0.17	0	0	0	0	0	0.15	0.52	0	0	0	0
gene10707	7.83	6.73	6.34	4.01	3.07	3.63	5.52	4.9	4.93	3.94	4.59	4.21	CDAN1	codanin 1, transcript variant X3
gene10708	5.16	5.09	5.09	2.62	2.94	2.71	4.76	4.47	4.25	2.74	2.69	2.56	STARD9	StAR related lipid transfer domain containing 9, transcript variant X5
gene10709	7.72	8.96	8.02	9.59	8.43	9.71	10.96	9.51	10.17	8.96	8.24	8.07	HAUS2	HAUS augmin like complex subunit 2
gene1071	0	0	0	0	0	0	0	0	0	0	0	0	TRNAW-CCA	tRNA-Trp
gene10710	5.45	6.54	6.58	5.71	6.62	6.57	6.73	8.95	7.66	7.53	6.72	6.79	LRRC57	leucine rich repeat containing 57, transcript variant X2
gene10711	12	11.92	12.41	13.57	14.24	14.18	13.38	13.84	16.05	14.52	13.48	12.94	SNAP23	synaptosome associated protein 23, transcript variant X2
gene10712	15.19	16.05	16.44	15.59	15.16	16.6	16.59	16.71	16.23	14.4	14.74	14.59	ZNF106	zinc finger protein 106, transcript variant X2
gene10713	0	0.02	0	0	0	0	0	0	0	0.06	0.02	0	CAPN3	calpain 3, transcript variant X2
gene10714	2.38	2.01	2.25	0.95	1.13	1.37	1.61	1.22	1.08	1.75	1.18	1.23	GANC	glucosidase alpha, neutral C, transcript variant X6
gene10715	20.21	22.38	23.23	21.41	22.4	19.97	20.9	19.18	19.07	22.61	21.68	21.04	TMEM87A	transmembrane protein 87A, transcript variant X2
gene10716	18.14	19.65	19.3	23.32	24.38	23.48	22.38	22.61	21.65	22.53	19.93	19.95	VPS39	VPS39, HOPS complex subunit, transcript variant X2
gene10717	0	0	0.04	0	0.01	0.01	0.06	0	0	0	0	0	PLA2G4F	phospholipase A2 group IVF, transcript variant X2
gene10718	0	0	0	0	0	0	0	0.07	0	0	0	0	PLA2G4D	phospholipase A2 group IVD
gene10719	0	0	0	0	0	0	0	0	0	0	0	0	PLA2G4E	phospholipase A2 group IVE, transcript variant X2
gene1072	5.14	1.06	0.67	1	0.83	0.81	1.22	0.85	1.17	1.21	0.96	1.19	SATB1	SATB homeobox 1, transcript variant X3
gene10720	1.94	2.01	1.88	3.6	3.37	3.9	3.24	3.71	4.15	3.06	3.48	3.72	EHD4	EH domain containing 4
gene10721	0.36	0.34	0.32	0.15	0.2	0.16	0.27	0.27	0.22	0.27	0.28	0.31	SPTBN5	spectrin beta, non-erythrocytic 5
gene10722	1	1.4	1.59	0.87	0.39	1.31	0.89	1.01	1.27	1.54	1.24	1.17	LOC102175487	uncharacterized LOC102175487
gene10723	7.61	8.63	8.98	4.36	4.63	4.28	7.81	5.68	6.55	6.06	6.02	5.54	LOC102175216	jmjC domain-containing protein 7, transcript variant X8
gene10724	2.52	2.99	2.9	3.63	3.38	3.72	3.91	4.12	3.97	3.17	3.32	3.09	MAPKBP1	mitogen-activated protein kinase binding protein 1, transcript variant X3
gene10725	3.96	4.16	3.85	3.38	3.5	3.5	3.47	3.83	4.09	3.1	3.62	3.51	MGA	MGA, MAX dimerization protein, transcript variant X9
gene10726	0	0.23	0.72	0	0.9	0.18	0	0	0	0	0.43	0
gene10727	0	0	0	0.05	0.05	0	0.05	0	0	0.05	0	0
gene10728	0	0	0	0	0	0	0	0	0	0	0	0
gene10729	0	0	0	0	0	0	0	0	0	0	0	0
gene1073	0	0	0	0	0	0	0	0	0	0	0	0	KCNH8	potassium voltage-gated channel subfamily H member 8
gene10730	2.21	2.09	2.04	1.92	2.48	2.09	3.87	4.24	4.15	2.89	2.44	2.47	TYRO3	TYRO3 protein tyrosine kinase, transcript variant X2
gene10731	4.84	5.69	4.87	5.86	6.15	6.57	6.05	5.43	5.63	4.82	5.41	4.47	RPAP1	RNA polymerase II associated protein 1, transcript variant X2
gene10732	0.06	0.17	0.14	1.66	1.9	0.67	2.98	0.02	0.78	8.11	0.84	0.69	LTK	leukocyte receptor tyrosine kinase
gene10733	7	6.7	7.28	0.89	1.14	2.04	2.17	2.96	2.01	4.22	4.76	3.44	ITPKA	inositol-trisphosphate 3-kinase A
gene10734	0.14	0	0.13	0	0	0	0	0	0.2	0	0	0	LOC108636994	uncharacterized LOC108636994, transcript variant X1
gene10735	10.34	10.92	9.99	11.25	10.66	10.15	9.57	10.16	9.97	8.96	9.78	9.98	RTF1	RTF1 homolog, Paf1/RNA polymerase II complex component
gene10736	0	0	0	0	0	0	0	0	0	0	0	0	TRNAW-CCA	tRNA-Trp
gene10737	3.47	3.12	3.38	5.49	5.63	8.42	5.15	5.08	6.07	4.47	4.04	8.45	NDUFAF1	NADH:ubiquinone oxidoreductase complex assembly factor 1, transcript variant X2
gene10738	0	0.12	0.12	0.34	0	0.39	0	0	0	0.11	0	0	LOC102182981	SNRPN upstream reading frame protein
gene10739	0	0	0	0.12	0.42	0.05	0.12	0	0.1	0.06	0.06	0.34	LOC108636995	small nuclear ribonucleoprotein-associated protein N pseudogene
gene1074	0.04	0	0	0	0.03	0.01	0.05	0	0.05	0	0	0.02	EFHB	EF-hand domain family member B
gene10740	5.03	5.16	6.2	8.75	8.28	8.54	11.75	12.65	13.39	8.4	9.48	9.85	NUSAP1	nucleolar and spindle associated protein 1, transcript variant X2
gene10741	0.55	0.37	0.24	0.52	0.91	0.62	2	1.24	1.08	0.33	0.44	0.67	OIP5	Opa interacting protein 5
gene10742	18.91	19.46	20.01	15.39	15.6	14.83	17.71	17.01	17.08	16.88	17.14	15.8	LOC102181394	uncharacterized LOC102181394
gene10743	14.39	14.57	15.64	25.17	23.72	25.61	19.23	22.2	20.82	21.39	20.83	23.07	CHP1	calcineurin like EF-hand protein 1
gene10744	0.1	0	0	0	0.03	0	0.03	0	0	0.1	0.05	0.03	EXD1	exonuclease 3'-5' domain containing 1
gene10745	8.12	7.97	8.53	7.01	7.3	6.88	6.68	6.79	7.26	7.14	7.58	7.13	INO80	INO80 complex subunit
gene10746	4.91	7.11	5.13	10.44	12.99	11.35	19.57	25.03	25.22	13.72	15.31	12.12	CHAC1	ChaC glutathione specific gamma-glutamylcyclotransferase 1
gene10747	0.02	0	0	0	0	0.01	0.01	0	0.01	0.01	0	0	DLL4	delta like canonical Notch ligand 4
gene10748	5.94	5.38	6.32	6.1	6.19	5.83	5.84	5.7	5.48	5.75	4.64	4.74	VPS18	VPS18, CORVET/HOPS core subunit
gene10749	0.07	0	0	0	0	0	0.03	0	0	0	0	0	RHOV	ras homolog family member V
gene1075	27.74	25.77	28.31	30.07	27.2	29.45	29.21	29.54	28.35	23.77	25.37	25.97	RAB5A	RAB5A, member RAS oncogene family
gene10750	0	0	0.09	0	0	0	0	0	0.02	0	0	0.02	SPINT1	serine peptidase inhibitor, Kunitz type 1, transcript variant X1
gene10751	0.56	0	0	0	0.09	0.39	0.28	0.18	0.24	0.27	0	0	PPP1R14D	protein phosphatase 1 regulatory inhibitor subunit 14D, transcript variant X2
gene10752	6.4	7.44	7.67	5.92	7.24	5.14	6.16	6.04	7.24	6.26	6.46	6.71	ZFYVE19	zinc finger FYVE-type containing 19, transcript variant X2
gene10753	8.39	7.5	8.26	11.65	8.38	9.03	9.37	9.43	7.36	7.62	7.04	8.55	DNAJC17	DnaJ heat shock protein family (Hsp40) member C17, transcript variant X2
gene10754	2.16	2.47	1.65	2	2.36	1.6	2.43	2.64	2.36	2.83	1.47	1.58	C10H15orf62	chromosome 10 C15orf62 homolog
gene10755	4.97	3.42	4.36	4.93	6.6	4.45	6.27	6.08	5.7	5.27	4.37	6.13	GCHFR	GTP cyclohydrolase I feedback regulator
gene10756	6.54	6.88	5.64	6.71	6.88	6.67	7.93	9.64	8.51	5.84	7.27	6.16	RMDN3	regulator of microtubule dynamics 3, transcript variant X4
gene10757	2.27	2.69	1.9	2.58	2.63	2.41	8.08	9.3	8.46	2.78	2.74	2.84	RAD51	RAD51 recombinase, transcript variant X2
gene10758	1.3	1.51	1.49	1.52	1.23	1.3	2.17	2.6	2.36	1.22	1.44	1.52	KNL1	kinetochore scaffold 1
gene10759	0	0	0	0	0	0	0	0	0	0	0	0	TRNAS-GCU	tRNA-Ser
gene1076	0.61	0.62	0.93	1.57	1.19	1.17	0.9	1	0.96	1.03	1.15	1.52	PP2D1	protein phosphatase 2C like domain containing 1
gene10760	2.94	2.13	2.63	3.88	3.03	3.59	3.95	3.74	3.81	2.82	2.07	2.25	RPUSD2	RNA pseudouridylate synthase domain containing 2
gene10761	9.3	9.33	10.36	8.62	9.7	10.08	10.56	11.56	10.26	11.97	11.96	9.88	C10H15orf57	chromosome 10 C15orf57 homolog, transcript variant X1
gene10762	12.89	15.17	14.35	14.82	14.28	13.7	15.63	14.7	14.96	14.24	13.78	14.35	CHST14	carbohydrate sulfotransferase 14
gene10763	8.28	6.04	7.11	8.21	7.91	7.73	8.69	9.53	9.2	6.57	6.99	7.15	BAHD1	bromo adjacent homology domain containing 1, transcript variant X3
gene10764	3.33	2.56	3.39	5.88	6.39	5.77	3.65	4.09	3.87	4.75	5.48	5	IVD	isovaleryl-CoA dehydrogenase, transcript variant X2
gene10765	6.82	7.88	9.38	11.65	12.05	12.7	14.82	14.7	15.59	10.24	11.67	11.26	KNSTRN	kinetochore localized astrin/SPAG5 binding protein
gene10766	0	0	0	0	0	0	0	0	0	0	0	0	DISP2	dispatched RND transporter family member 2
gene10767	0	0	0	0	0	0	0	0	0	0	0	0	LOC102170239	zinc finger protein 36, C3H1 type-like 3
gene10768	2.86	2.85	2.36	7.37	7.59	7.25	5.84	6.93	7.02	6.74	6.52	5.52	C10H15orf52	chromosome 10 C15orf52 homolog, transcript variant X5
gene10769	11.14	9.42	7.83	7.54	7.17	9.29	9.73	12.09	12.18	5.95	6.4	6.49	INAFM2	InaF motif containing 2, transcript variant X3
gene1077	27.68	28.76	29.35	22.15	22.18	21.41	31.91	31.48	30.32	24.25	23.97	23.82	KAT2B	lysine acetyltransferase 2B
gene10770	0	0	0	0	0	0	0	0	0	0	0	0	PLCB2	phospholipase C beta 2, transcript variant X2
gene10771	0.01	0.01	0	0	0.01	0.01	0.03	0.03	0.01	0	0.03	0.02	ANKRD63	ankyrin repeat domain 63
gene10772	0.31	0.54	0.69	0.37	0.34	0.32	0.48	0.37	0.62	0.31	0.17	0.38	PAK6	p21 (RAC1) activated kinase 6, transcript variant X5
gene10773	0	0	0	0	0	0	0	0	0	0	0	0	LOC106502533	uncharacterized LOC106502533
gene10774	2.75	3.46	3.25	5.54	5.52	5.87	5.04	5.2	5.98	5.35	5.55	5.9	BUB1B	BUB1 mitotic checkpoint serine/threonine kinase B
gene10775	2.99	3.51	3.07	1.65	1.84	1.71	3.06	2.2	1.76	2.81	2.22	2.01	BMF	Bcl2 modifying factor, transcript variant X2
gene10776	31.2	38.4	34.64	53.85	54.46	55.39	49.8	52.65	56.51	57.94	57.79	56.88	SRP14	signal recognition particle 14
gene10777	10.45	12.42	10.31	10.98	11.22	12.12	13.02	11.43	11.15	13.2	11.77	11.42	EIF2AK4	eukaryotic translation initiation factor 2 alpha kinase 4, transcript variant X2
gene10778	1.09	1.08	0.81	1.61	1.37	1.41	1.05	0.89	0.95	1.51	2.59	1.58	GPR176	G protein-coupled receptor 176
gene10779	0.41	0.99	1.01	0.93	1.37	0.86	0.48	0.55	1.17	1.11	1.85	1.29	LOC108636998	uncharacterized LOC108636998
gene1078	13.38	4.33	2.1	1.19	1.37	10.01	2.33	2.18	1.6	1.26	2.53	1.81	SGO1	shugoshin 1
gene10780	0.31	0.49	0.42	0.52	0.37	0.86	0.45	0.93	0.11	0.56	0.78	0.42	LOC102174745	fibrous sheath-interacting protein 1
gene10781	0	0	0	0	0.62	0	0	0	1.38	0	0.67	1.28	LOC102174478	small nuclear ribonucleoprotein E
gene10782	0.19	0.09	0.24	0.24	0.55	0.38	0.15	0.44	0.22	0.64	0.47	0.41	LOC108636858	fibrous sheath-interacting protein 1-like
gene10783	523.12	550.21	503.44	678.15	670.31	688.97	844.89	876.91	952.24	553.75	616.83	658.96	THBS1	thrombospondin 1, transcript variant X2
gene10784	0	0	0	0	0	0	0	0	0	0	0	0	C10H15orf54	chromosome 10 C15orf54 homolog
gene10785	0.1	0.05	0.06	0.06	0.03	0.08	0.09	0.02	0.11	0.05	0.14	0.14	RASGRP1	RAS guanyl releasing protein 1
gene10786	7.44	7.22	7.57	10.96	9.21	10.51	8.22	10.36	7.12	7.29	8.93	10.03	FAM98B	family with sequence similarity 98 member B
gene10787	10.04	10.43	9.83	9.92	9.71	8.89	10.16	10.26	9.09	10.23	10.31	9.85	SPRED1	sprouty related EVH1 domain containing 1, transcript variant X2
gene10788	0	0	0	0	0	0	0	0	0	0	0	0	TMCO5A	transmembrane and coiled-coil domains 5A
gene10789	17.32	15.61	16.85	12.93	11.46	11.98	11.55	11.97	11.37	15.02	13.48	12.8	MEIS2	Meis homeobox 2, transcript variant X8
gene1079	0.36	0.65	0	0.31	0.32	0	0	0.56	0	0	0	0	LOC108636388	RING finger protein 11-like
gene10790	5.09	5.85	6.11	5.9	5.74	5.71	5.55	5.68	5.09	5.65	6.03	6.64	C10H15orf41	chromosome 10 C15orf41 homolog, transcript variant X3
gene10791	7.29	6.65	7.63	7.39	8.09	9.62	6.4	9.56	7.19	8.57	9.64	8.18	DPH6	diphthamine biosynthesis 6, transcript variant X2
gene10792	0	0	0.12	0.11	0	0	0	0	0	0	0	0.15
gene10793	0.32	0.48	0.19	0.75	0.34	0.4	0.26	0.76	0.49	0.56	0.8	0.58	LOC108637001	uncharacterized LOC108637001
gene10794	1.5	1.12	0.99	0.9	0.54	1.3	1.55	1.28	0.81	1.54	1.35	1.79	LOC108637000	uncharacterized LOC108637000, transcript variant X1
gene10795	0	0	0	0	0	0	0	0	0	0	0	0	LOC108636999	14-3-3 protein zeta pseudogene
gene10796	1.79	1.78	1.86	1.79	2.11	2.01	2.08	2.13	2.2	2.52	2.81	2.67	ZNF770	zinc finger protein 770
gene10797	0	0	0	0	0	0	0	0	0	0	0	0	TRNAS-GGA	tRNA-Ser
gene10798	10.7	10.51	10.78	8.52	8.33	8.69	7.87	7.81	7.95	6.55	7.09	7.18	AQR	aquarius intron-binding spliceosomal factor, transcript variant X1
gene10799	1.15	1.63	1.65	6.48	4.63	6.7	2.72	2.79	3	3.87	6.65	7.03	ACTC1	actin, alpha, cardiac muscle 1
gene108	0.11	0	0	0	0	0	0	0	0	0	0.13	0	LIPI	lipase I
gene1080	6.52	7.13	6.63	6.19	6.09	6.23	6.77	6.61	6.29	6.06	5.11	6.19	LOC102184668	histone-lysine N-methyltransferase PRDM9, transcript variant X5
gene10800	0	0	0	0	0	0	0	0	0	0	0	0	GJD2	gap junction protein delta 2
gene10801	2.62	2.67	2.32	3.23	3.35	4.9	5.68	5.2	6.64	2.7	3.98	3.82	ARHGAP11A	Rho GTPase activating protein 11A
gene10802	0.14	0	0.26	0.12	0.79	0.05	0.23	0.51	0.45	0.96	0.83	0.99	SCG5	secretogranin V, transcript variant X3
gene10803	15.83	22.74	16.82	37.73	35.98	38.36	38.52	53.23	50.55	34.03	35.87	34.53	GREM1	gremlin 1, DAN family BMP antagonist
gene10804	1.44	1	1.1	1.75	1.53	1.32	1.71	2.34	1.52	1.54	1.9	1.63	FMN1	formin 1, transcript variant X2
gene10805	0	0	0	0	0	0	0	0	0	0	0	0	LOC102168731	transmembrane and coiled-coil domain-containing protein 5B
gene10806	0	0	0	0	0	0	0	0	0	0	0.01	0	RYR3	ryanodine receptor 3
gene10807	4.58	4.96	4.31	9.62	8.22	9.69	7.24	8.92	7.17	5.85	8.74	7.79	AVEN	apoptosis and caspase activation inhibitor
gene10808	0	0.03	0.05	0	0	0	0	0	0.04	0.02	0	0	CHRM5	cholinergic receptor muscarinic 5
gene10809	67.78	65.16	63.07	61.79	59.05	53.95	68.31	63.13	57.68	65.81	57.75	60.66	EMC7	ER membrane protein complex subunit 7
gene1081	8.32	9.77	10.44	8.87	7.71	8.84	7.94	6.93	6.93	8.88	9.49	7.45	LOC106503629	uncharacterized LOC106503629, transcript variant X16
gene10810	18.2	17.4	17.78	11.86	12.2	14.31	13.75	15.04	14.48	13.03	14.38	13.41	KATNBL1	katanin regulatory subunit B1 like 1
gene10811	41.98	35.89	38.59	42.34	39.41	37.2	37.92	34.66	37.99	32.34	40.13	37.27	EMC4	ER membrane protein complex subunit 4
gene10812	5.55	5.91	5.88	3.88	4.88	4.13	5.42	5.95	5.76	4.91	4.23	5.15	SLC12A6	solute carrier family 12 member 6, transcript variant X4
gene10813	49.1	45.88	43.74	65.5	65.69	65.33	58.62	45.18	52.42	45.87	45.1	58.54	NOP10	NOP10 ribonucleoprotein
gene10814	0	0.01	0	0.05	0.05	0.06	0.09	0.06	0.01	0.03	0	0.04	NUTM1	NUT midline carcinoma family member 1
gene10815	19.17	17.54	19.35	21.42	17.89	18.73	18.46	19.63	18.12	17.69	18.65	17.77	LPCAT4	lysophosphatidylcholine acyltransferase 4, transcript variant X1
gene10816	0	0	0	0	0	0	0	0	0	0	0	0
gene10817	0	0	0	0	0	0	0	0	0	0	0	0	LOC102189960	olfactory receptor 4F3/4F16/4F29-like
gene10818	0	0	0	0	0	0	0	0	0	0	0	0	LOC108636860	olfactory receptor 4F3/4F16/4F29-like
gene10819	0	0	0	0	0	0	0	0	0	0	0	0	LOC102189404	olfactory receptor 4F3/4F16/4F29-like
gene1082	0	0	0.05	0	0	0	0	0	0	0	0	0	C2H1orf64	chromosome 2 C1orf64 homolog, transcript variant X1
gene10820	0	0	0	0	0	0	0	0	0	0	0	0	LOC102189761	olfactory receptor 4F15-like
gene10821	0	0	0	0	0	0	0	0	0	0	0	0	LOC102189129	olfactory receptor 4F3/4F16/4F29-like
gene10822	0	0	0	0	0	0	0	0	0	0	0	0
gene10823	0	0	0	0	0	0	0	0	0	0	0	0	LOC102188598	olfactory receptor 4F3/4F16/4F29-like
gene10824	0	0	0	0	0	0	0	0	0	0	0	0
gene10825	0	0	0	0	0	0	0	0	0	0	0	0	LOC102189486	olfactory receptor 4F3/4F16/4F29-like
gene10826	0	0	0	0	0	0	0	0	0	0	0	0	LOC102188049	olfactory receptor 4F3/4F16/4F29-like
gene10827	0	0	0	0	0	0	0	0	0	0	0	0	LOC102189214	olfactory receptor 4F3/4F16/4F29-like
gene10828	0	0	0	0	0	0	0	0	0	0	0	0	LOC102188949	olfactory receptor 4F15
gene10829	0	0	0	0	0	0	0	0	0	0	0	0	LOC102187772	olfactory receptor 4F15-like
gene1083	0.07	0.13	0.09	0.12	0.11	0.06	0.05	0.06	0.04	0.12	0.11	0.06	CLCNKA	chloride voltage-gated channel Ka, transcript variant X9
gene10830	0	0	0	0	0	0	0	0	0	0	0	0	LOC102188679	olfactory receptor 4F3/4F16/4F29-like
gene10831	0	0	0	0	0	0	0	0	0	0	0	0	LOC102187492	olfactory receptor 4F15-like
gene10832	0	0	0	0	0	0	0	0	0	0	0	0	LOC102188409	olfactory receptor 4F3/4F16/4F29-like
gene10833	0	0	0	0	0	0	0	0	0	0	0	0	LOC102188140	olfactory receptor 4F3/4F16/4F29-like
gene10834	0	0	0	0	0	0	0	0	0	0	0	0	LOC102187866	olfactory receptor 4F3/4F16/4F29
gene10835	0	0	0	0	0	0	0	0	0	0	0	0	LOC102187321	olfactory receptor 4F4
gene10836	0	0	0	0	0	0	0	0	0	0	0	0	LOC102187594	olfactory receptor 4F6-like
gene10837	0	0	0	0	0	0	0	0	0	0	0	0
gene10838	0	0	0	0	0	0	0	0	0	0	0	0
gene10839	0	0	0	0	0	0	0	0	0	0	0	0
gene1084	3.56	3.42	3.68	3.05	2.94	3.67	4.08	4.08	3.9	2.2	2.97	2.92	HSPB7	heat shock protein family B (small) member 7
gene10840	0	0	0	0	0	0	0	0	0	0	0	0	LOC102187052	olfactory receptor 4F15-like
gene10841	0	0	0	0	0	0	0	0	0	0	0	0	LOC102186770	olfactory receptor 4F21-like
gene10842	0	0	0	0	0	0	0	0	0	0	0	0	LOC108636907	olfactory receptor 4K15-like
gene10843	0	0	0	0	0	0	0	0	0	0	0	0	LOC102186401	olfactory receptor 4K15-like
gene10844	0	0	0	0	0	0	0	0	0	0	0	0	LOC102186483	olfactory receptor 4F21-like
gene10845	0	0	0	0	0	0	0	0	0	0	0	0	LOC108636908	olfactory receptor 4F6-like
gene10846	29.75	27.84	33.08	28.94	27.98	25.14	33.43	37.83	29.77	55.17	47.25	46.72	LOC102185841	olfactory receptor 4F4-like
gene10847	0	0	0	0	0	0	0	0	0	0	0	0	LOC102185572	olfactory receptor 4F15-like
gene10848	0	0	0	0	0	0	0	0	0	0	0	0
gene10849	0	0	0	0	0	0	0	0	0	0	0	0
gene1085	6.82	5.51	6.15	4.68	3.85	3.67	3.34	2.69	3.58	3.65	2.66	2.96	FAM131C	family with sequence similarity 131 member C, transcript variant X3
gene10850	0	0	0	0	0	0	0	0	0	0	0	0
gene10851	0	0	0	0	0	0	0	0	0	0	0	0
gene10852	0	0	0	0	0	0	0	0	0	0	0	0	LOC108636862	olfactory receptor 4F4-like
gene10853	0	0	0	0	0	0	0	0	0	0	0	0	LOC102183877	olfactory receptor 4K14-like
gene10854	0	0	0	0	0	0	0	0	0	0	0	0	LOC102183604	olfactory receptor 4L1-like
gene10855	0	0	0	0	0	0	0	0	0	0	0	0	LOC102183332	olfactory receptor 4K13-like
gene10856	0	0	0	0	0	0	0	0	0	0	0	0	LOC102183072	olfactory receptor 4K13-like
gene10857	0	0	0	0	0	0	0	0	0	0	0	0	LOC102186211	olfactory receptor 4N5
gene10858	0	0	0	0	0	0	0	0	0	0	0	0	LOC102182509	olfactory receptor 4L1-like
gene10859	0	0	0	0	0	0	0	0	0	0	0	0	LOC102182232	olfactory receptor 4K13-like
gene1086	0.2	0.88	0.81	0.83	0.17	0.4	1.4	0.77	0.55	0.63	0.82	0.3
gene10860	0	0	0	0	0	0	0	0	0	0	0	0	LOC102181961	olfactory receptor 4K13
gene10861	0	0	0	0	0	0.02	0	0	0	0	0	0	LOC102185922	olfactory receptor 4K14
gene10862	0	0	0	0	0	0	0	0	0	0	0	0	LOC102185657	olfactory receptor 4Q2
gene10863	0	0	0	0	0	0	0	0	0	0	0	0	LOC106502537	olfactory receptor 11H4-like
gene10864	0	0	0	0	0	0	0	0	0	0	0	0
gene10865	0	0	0	0	0	0	0	0	0	0	0	0	LOC102185366	olfactory receptor 4K15
gene10866	0	0	0	0	0	0	0	0	0	0	0	0	LOC102181395	olfactory receptor 4K1-like
gene10867	0	0	0	0	0	0	0	0	0	0	0	0	LOC102185089	olfactory receptor 4K1
gene10868	0	0	0	0	0	0	0	0	0	0	0	0	LOC102184811	olfactory receptor 4K5
gene10869	0	0	0	0	0	0	0	0	0	0	0	0
gene1087	34.73	33.33	32.29	33.97	37.15	34.33	42.38	41.88	41.6	29.35	27.86	30.69	EPHA2	EPH receptor A2, transcript variant X2
gene10870	0	0	0	0	0	0	0	0	0	0	0	0	LOC102180856	olfactory receptor 4K15-like
gene10871	0	0	0	0	0	0	0	0	0	0	0	0	LOC102180597	olfactory receptor 4K2
gene10872	0	0	0	0	0	0	0	0	0	0	0	0	LOC102184528	olfactory receptor 4K3
gene10873	0	0	0	0	0	0	0	0	0	0	0	0	LOC102180319	olfactory receptor 4K2-like
gene10874	0	0	0.15	0	0	0	0	0	0	0	0.21	0	LOC102180047	olfactory receptor 4N2
gene10875	0	0	0	0	0	0	0	0	0	0	0	0	LOC102179772	olfactory receptor 4N5-like
gene10876	0	0	0	0	0	0	0	0	0	0	0	0	LOC102179480	olfactory receptor 4N4
gene10877	0	0	0	0	0	0	0	0	0	0	0	0	LOC102184249	olfactory receptor 4M1
gene10878	0	0	0	0	0	0	0	0	0	0	0	0	LOC102179202	olfactory receptor 4S2-like
gene10879	0	0	0	0	0	0	0	0	0	0	0	0	LOC102178911	olfactory receptor 4Q3-like
gene1088	0.22	0.09	0.11	0.08	0.35	0.24	0.14	0.18	0.11	0.26	0.38	0.19	LOC108637009	uncharacterized LOC108637009
gene10880	0	0	0	0	0	0	0	0	0	0	0	0
gene10881	0	0	0	0	0	0	0	0	0	0	0	0	LOC102178361	olfactory receptor 11H12-like
gene10882	0	0	0	0	0	0	0	0	0	0	0	0
gene10883	0	0	0	0	0	0	0	0	0	0	0	0	LOC102177801	olfactory receptor 4K14-like
gene10884	0	0	0	0	0	0	0	0	0	0	0	0	LOC102183966	olfactory receptor 11H12-like
gene10885	0	0	0	0	0	0	0	0	0	0	0	0	LOC108636863	olfactory receptor 11H6-like
gene10886	0	0	0	0	0	0	0	0	0	0	0	0	LOC102177241	olfactory receptor 11G2-like
gene10887	0	0	0	0	0	0	0	0	0	0	0	0	LOC102183694	olfactory receptor 11G2-like
gene10888	0	0	0	0	0	0	0	0	0	0	0	0	LOC102176964	olfactory receptor 11H6-like
gene10889	0	0	0	0	0	0	0	0	0	0	0	0
gene1089	0.94	1.08	0.85	1.2	0.97	0.9	0.68	0.42	0.53	0.89	1.58	1.38	ARHGEF19	Rho guanine nucleotide exchange factor 19, transcript variant X5
gene10890	0	0	0	0	0	0	0	0	0	0	0	0	LOC108636865	olfactory receptor 11G2-like
gene10891	0	0	0	0	0	0	0	0	0	0	0	0	LOC102177429	olfactory receptor 11H6-like
gene10892	0	0	0	0	0	0	0	0	0	0	0	0	LOC102177709	olfactory receptor 11H6-like
gene10893	0	0	0	0	0	0	0	0	0	0	0	0	LOC102177974	olfactory receptor 11G2-like
gene10894	0	0	0	0	0	0	0	0	0	0	0	0	LOC102178263	olfactory receptor 11G2-like
gene10895	0	0	0	0	0	0	0	0	0	0	0	0	LOC108636866	olfactory receptor 11G2-like
gene10896	0	0	0	0	0	0	0	0	0	0	0	0	LOC102183422	olfactory receptor 11G2
gene10897	0	0	0	0	0	0	0	0	0	0	0	0	LOC108636909	ribonuclease K6-like
gene10898	0	0	0	0	0	0	0	0	0	0	0	0	TRNAT-UGU	tRNA-Thr
gene10899	0	0	0	0	0	0	0	0	0	0	0	0
gene109	0	0	0	0	0	0	0	0	0	0	0	0
gene1090	2	2.66	2.07	2.83	3.18	2.93	3.76	2.28	2.56	3.08	2.17	3.14	RSG1	REM2 and RAB like small GTPase 1
gene10900	0	0	0	0	0	0	0	0	0	0	0	0	LOC102182595	olfactory receptor 11H6
gene10901	0	0	0	0	0	0	0	0	0	0	0	0	LOC102182312	olfactory receptor 11H7
gene10902	0	0	0	0	0	0	0	0	0	0	0	0
gene10903	0	0	0	0	0	0	0	0	0	0	0	0	LOC102181784	olfactory receptor 11H6-like
gene10904	0	0	0.06	0	0	0	0	0	0	0.06	0.06	0.16	LOC102181504	olfactory receptor 11H4
gene10905	8.33	8.11	9.04	6.39	6.97	6.74	7.55	6.79	8.37	9.18	7.99	7.14	TTC5	tetratricopeptide repeat domain 5, transcript variant X2
gene10906	1.04	1	0.71	0.36	0.16	0.52	0.51	0.2	0.8	0.82	0.63	1.02	CCNB1IP1	cyclin B1 interacting protein 1, transcript variant X1
gene10907	3.84	3.97	4.34	5.6	5.76	5.72	4.98	5.1	6.19	5.38	6.17	5.68	LOC102180501	uncharacterized LOC102180501
gene10908	9.65	8.87	9.52	12.09	11.35	13.22	9.2	9.82	9.82	12.03	11.57	11.49	PARP2	poly(ADP-ribose) polymerase 2
gene10909	5.1	4.34	4.43	4.89	4.88	4.68	5.34	5.74	4.93	5.3	5.82	5.69	TEP1	telomerase associated protein 1, transcript variant X3
gene1091	15.64	17.44	18.29	16.37	17.99	16.44	18.95	18.57	18.69	16.13	14.32	15.01	FBXO42	F-box protein 42, transcript variant X1
gene10910	1	0.55	0.66	0.86	0.98	0.6	0.56	0.63	0.52	0.91	1.05	1.24	KLHL33	kelch like family member 33, transcript variant X2
gene10911	0.52	1.27	0.43	0.54	0.45	0.32	0.48	0.43	0.69	0.93	0.69	0.79	LOC106502531	uncharacterized LOC106502531, transcript variant X1
gene10912	5.41	4.84	6.05	6.55	7.07	5.71	5.42	5.59	5.61	6.61	7.76	7.36	OSGEP	O-sialoglycoprotein endopeptidase, transcript variant X2
gene10913	50.75	54.48	58.7	57.08	62.02	56.37	55.05	53.84	53.28	54.75	52.68	58.66	APEX1	apurinic/apyrimidinic endodeoxyribonuclease 1, transcript variant X1
gene10914	8.94	9.54	9.23	10.09	10.23	10.46	10.88	11.39	12.58	9.35	9.77	9.48	TMEM55B	transmembrane protein 55B, transcript variant X2
gene10915	30.76	27.59	24.66	10.45	12.26	13.27	13.38	14.96	12.48	14.06	13.13	16.28	PNP	purine nucleoside phosphorylase
gene10916	53.74	50.3	52.81	23.1	23.76	23.36	26.56	29.77	27.58	23.63	28.74	29.34	LOC102176691	purine nucleoside phosphorylase-like
gene10917	0	0	0	0	0	0	0	0	0	0	0	0	RNASE10	ribonuclease A family member 10 (inactive)
gene10918	0	0	0	0	0	0	0	0	0	0	0	0	LOC102176127	inactive ribonuclease-like protein 9
gene10919	0	0	0	0	0	0	0	0	0	0	0	0	LOC106502541	inactive ribonuclease-like protein 9
gene1092	0.85	0.73	0.83	0.41	0.41	0.33	0.54	0.36	0.43	0.35	0.73	0.36
gene10920	0	0	0	0	0	0	0	0	0	0	0	0
gene10921	0	0	0	0	0	0	0	0	0	0	0	0	RNASE11	ribonuclease A family member 11 (inactive)
gene10922	0	0	0	0	0	0	0	0	0	0	0	0	RNASE12	ribonuclease A family member 12 (inactive)
gene10923	0	0	0	0	0	0	0	0	0	0	0	0	TRNAL-AAG	tRNA-Leu
gene10924	0	0	0	0	0	0	0	0	0	0	0	0	TRNAP-AGG	tRNA-Pro
gene10925	0	0	0	0	0	0	0	0	0	0	0	0	TRNAL-AAG	tRNA-Leu
gene10926	0	0	0	0	0	0	0	0	0	0	0	0	TRNAP-AGG	tRNA-Pro
gene10927	0	0	0	0	0	0	0	0	0	0	0	0	TRNAT-UGU	tRNA-Thr
gene10928	0	0	0	0	0	0	0	0	0	0	0	0	TRNAL-UAG	tRNA-Leu
gene10929	0	0	0	0	0	0	0	0	0	0	0	0	TRNAT-UGU	tRNA-Thr
gene1093	18.02	16.83	18.18	22.97	22.78	23.62	20.69	19.64	18.62	20.21	19.27	19.88	SZRD1	SUZ RNA binding domain containing 1, transcript variant X2
gene10930	0	0	0	0	0	0	0	0	0	0	0	0	TRNAP-UGG	tRNA-Pro
gene10931	0	0	0	0	0	0	0	0	0	0	0	0	LOC102175300	olfactory receptor 6S1
gene10932	0	0	0	0	0	0	0	0	0	0	0	0	TRNAY-GUA	tRNA-Tyr
gene10933	0	0	0	0	0	0	0	0	0	0	0	0	TRNAY-GUA	tRNA-Tyr
gene10934	0	0	0	0	0	0	0	0	0	0	0	0	TRNAY-GUA	tRNA-Tyr
gene10935	0	0	0	0	0	0	0	0	0	0	0	0	TRNAY-GUA	tRNA-Tyr
gene10936	0	0	0	0	0	0	0	0	0	0	0	0	TRNAL-AAG	tRNA-Leu
gene10937	0	0	0	0	0	0	0	0	0	0	0	0	TRNAL-UAG	tRNA-Leu
gene10938	0	0	0	0	0	0	0	0	0	0	0	0	TRNAT-UGU	tRNA-Thr
gene10939	0	0	0	0	0	0	0	0	0	0	0	0	TRNAY-GUA	tRNA-Tyr
gene1094	6.94	5.5	9.05	8.1	5.55	5.56	6.19	5.43	6.58	3.99	6.58	7.12	SPATA21	spermatogenesis associated 21
gene10940	0	0	0	0	0	0	0	0	0	0	0	0	TRNAP-UGG	tRNA-Pro
gene10941	31.25	29.34	29.02	23.91	27.57	22.09	38.21	32.01	30.4	37.47	27.52	30.76	LOC102176126	ribonuclease 4
gene10942	0.84	0.91	0.93	0.57	0.86	0.32	1.45	0.8	0.87	1.11	0.32	0.43	LOC106502530	angiogenin-1-like
gene10943	0	0	0	0	0.08	0	0.14	0	0	0	0	0	RNASE6	ribonuclease A family member k6, transcript variant X3
gene10944	0	0	0	0	0	0	0	0	0	0	0	0	EDDM3B	epididymal protein 3B
gene10945	0	0	0	0	0	0	0	0	0	0	0	0	LOC102174664	ribonuclease pancreatic-like
gene10946	0	0	0	0	0	0	0	0	0	0	0	0
gene10947	0	0	0	0	0	0	0	0	0	0.1	0	0	LOC102174398	angiogenin-1
gene10948	0	0	0	0	0	0	0	0	0	0	0	0
gene10949	0	0	0	0	0	0	0	0	0	0	0	0	LOC108636867	epididymal secretory protein E3-beta-like
gene1095	25.53	22.46	23.53	22.8	25.7	26.42	25.76	25.41	25.48	23.24	25.14	24.36	NECAP2	NECAP endocytosis associated 2
gene10950	0	0	0	0	0	0	0	0	0	0	0	0	LOC102173852	brain ribonuclease
gene10951	0	0	0	0	0	0	0	0	0	0	0	0	LOC102174479	seminal ribonuclease-like
gene10952	0	0	0	0	0	0	0	0	0	0	0	0	LOC102173661	uncharacterized LOC102173661
gene10953	0	0.63	0.25	0.12	0.12	0.1	0.24	0.11	0.2	0.11	0.12	0	RNASE2	ribonuclease A family member 2
gene10954	3.76	3.59	4.24	5.82	5.5	7.27	5.46	4.56	4	4.16	5.05	5.76	METTL17	methyltransferase like 17
gene10955	0.57	0.68	1.04	0.21	0	0.18	0.78	0.6	0.36	0.25	0.27	0.3	SLC39A2	solute carrier family 39 member 2
gene10956	5.92	6.4	5.98	3.77	3.84	3.62	5.18	3.28	3.37	6.26	5.48	5.84	NDRG2	NDRG family member 2, transcript variant X7
gene10957	1	0.17	1.61	0.08	0.07	0.46	0.96	0	0.78	0.59	0.8	0.82	TPPP2	tubulin polymerization promoting protein family member 2, transcript variant X6
gene10958	0.09	0.05	0.11	0.1	0.02	0.04	0	0.05	0	0.02	0.1	0.12	RNASE13	ribonuclease A family member 13 (inactive)
gene10959	0	0.05	0	0.02	0.04	0.07	0	0	0.04	0	0	0.02	LOC102170238	ribonuclease 7
gene1096	2.92	2.26	2.64	4.34	4.19	4.17	3.73	4.42	4.33	3.93	4.16	3.78	CROCC	ciliary rootlet coiled-coil, rootletin
gene10960	1.84	1.97	2.69	1.27	2.62	2.02	0.71	1.72	2.57	4.14	2.74	1.14	LOC106502529	uncharacterized LOC106502529
gene10961	0	0.11	0.11	0	0	0	0	0	0	0	0	0	LOC102174212	ribonuclease 7-like
gene10962	15.7	15.81	15.54	14.08	15.27	14.75	14.1	12.86	12.5	12.87	13.72	14.83	ARHGEF40	Rho guanine nucleotide exchange factor 40, transcript variant X3
gene10963	10.89	10.82	11.43	7.89	10.17	8.36	11.61	10.03	9.53	7.77	6.83	7.53	ZNF219	zinc finger protein 219, transcript variant X8
gene10964	0	0	0	0	0	0	0	0	0	0	0	0	TMEM253	transmembrane protein 253
gene10965	0	0	0	0	0	0	0	0	0	0	0	0	LOC102169186	olfactory receptor 5AU1
gene10966	79.83	79.09	82.01	92.1	84	88.35	89.39	96.7	96.68	101.13	100.34	97.87	HNRNPC	heterogeneous nuclear ribonucleoprotein C (C1/C2), transcript variant X11
gene10967	0.07	0	0	0	0	0	0.01	0.01	0.05	0.03	0	0.07	RPGRIP1	retinitis pigmentosa GTPase regulator interacting protein 1
gene10968	21.87	22.45	21.87	24.44	23.96	27.2	20.83	24.38	25.06	24.01	24.19	21.77	SUPT16H	SPT16 homolog, facilitates chromatin remodeling subunit
gene10969	0.43	0.13	0.53	0.24	0.24	0.4	0	0.23	0.2	0.35	0.12	0.11	LOC108637002	uncharacterized LOC108637002
gene1097	3.77	2.95	1.74	4.65	4.04	9.15	5.28	6.6	6.13	3.15	1.9	3.34	LOC102183471	probable cation-transporting ATPase 13A2
gene10970	10.84	11.59	11.29	10.89	11.17	11.5	10.37	10.86	10.52	10.92	10.21	10.25	CHD8	chromodomain helicase DNA binding protein 8, transcript variant X7
gene10971	26.83	28.99	29.24	27.3	25.17	25.33	31.22	28.98	27.36	30.56	24.86	27.59	RAB2B	RAB2B, member RAS oncogene family
gene10972	18.56	20.52	20.87	18.65	21.59	18.95	19.5	18.79	18.51	18.49	18.67	19.57	TOX4	TOX high mobility group box family member 4
gene10973	9.15	9.19	7.68	10.67	9.72	11.2	10.62	8.34	9.03	10.34	11.07	12.43	METTL3	methyltransferase like 3
gene10974	2.18	2.74	2.65	1.88	2.31	2.19	2.46	2.33	1.77	2.13	1.77	1.86	SALL2	spalt like transcription factor 2, transcript variant X4
gene10975	0	0	0	0	0	0	0	0	0	0	0	0	LOC106502542	uncharacterized LOC106502542
gene10976	0	0	0	0	0	0	0	0	0	0	0	0	LOC102189128	olfactory receptor 10G3
gene10977	0	0	0	0	0	0	0	0	0	0	0	0	LOC102188861	olfactory receptor 10G2-like
gene10978	0	0	0	0	0	0	0	0	0	0	0	0	LOC102173092	olfactory receptor 10G2
gene10979	0	0	0	0	0	0	0	0	0	0	0	0	LOC102172545	olfactory receptor 4E2
gene1098	57.43	61.05	58.78	66.92	70.25	66.49	58.89	62.79	65.27	64.69	59.61	64.39	SDHB	succinate dehydrogenase complex iron sulfur subunit B, transcript variant X2
gene10980	0	0	0	0	0	0	0	0	0	0	0	0	LOC102188597	olfactory receptor 4E1
gene10981	0	0	0	0	0	0	0	0	0	0	0	0
gene10982	0	0	0	0	0	0	0	0	0	0	0	0
gene10983	0	0	0	0	0	0	0	0	0	0	0	0
gene10984	0	0	0	0	0	0	0	0	0	0	0	0
gene10985	0	0	0	0	0	0	0	0	0	0	0	0
gene10986	0	0	0	0	0	0	0	0	0	0	0	0
gene10987	0	0	0	0	0	0	0	0	0	0	0	0
gene10988	0	0	0	0	0	0	0	0	0	0	0	0
gene10989	0	0	0	0	0	0.13	0	0	0	0	0	0
gene1099	0.01	0.04	0.08	0	0.05	0.02	0.02	0.05	0	0.02	0	0.06	PADI2	peptidyl arginine deiminase 2
gene10990	0	0	0	0	0	0	0	0	0	0	0	0	LOC108637003	uncharacterized LOC108637003
gene10991	0	0	0	0	0	0	0	0	0	0	0	0
gene10992	0	0	0	0	0	0	0	0	0	0	0	0
gene10993	0	0	0	0	0	0	0	0	0	0	0	0
gene10994	0	0	0	0	0	0	0	0	0	0	0	0
gene10995	0	0	0	0	0	0	0	0	0	0	0.13	0
gene10996	0	0	0	0	0	0	0	0	0	0	0	0
gene10997	0	0	0	0	0	0	0	0	0	0	0	0
gene10998	0	0	0	0	0	0	0	0	0	0	0	0
gene10999	0	0	0	0	0	0	0	0	0	0	0	0	LOC102176321	double homeobox protein 4-like protein 4
gene11	22.71	20.16	20.28	12.02	11.83	12.36	13.41	13.01	13.31	13.76	14.11	12.99	IFNAR1	interferon alpha and beta receptor subunit 1
gene110	0.05	0.08	0.02	0.24	0.04	0.13	0.06	0.13	0.19	0.09	0.14	0.15	ROBO2	roundabout guidance receptor 2, transcript variant X6
gene1100	0	0	0	0	0	0	0	0	0	0	0	0	LOC108637078	uncharacterized LOC108637078
gene11000	0	0	0	0	0	0	0	0	0	0	0	0
gene11001	0	0	0	0	0	0	0	0	0	0	0	0
gene11002	0	0	0	0	0	0	0	0	0	0	0	0
gene11003	0	0	0	0	0	0	0	0	0	0	0	0
gene11004	0	0	0	0	0	0	0	0	0	0	0	0
gene11005	0	0	0	0	0	0	0	0	0	0	0	0
gene11006	0	0	0	0	0	0	0	0	0	0	0	0
gene11007	0	0	0	0	0.54	0	0	0	0	0	0	0
gene11008	0.3	0	0	1.04	0	0	0	0	0	0	0	0
gene11009	0	0	0	0	0	0	0	0	0	0	0	0
gene1101	0	0	0	0	0	0	0	0.01	0	0.11	0	0	PADI1	peptidyl arginine deiminase 1
gene11010	0	0	0	0	0	0	0	0	0	0	0	0
gene11011	0	0	0	0	0	0	0	0	0	0	0	0
gene11012	0	0	0	0	0	0	0	0	0	0	0	0.25
gene11013	0	0	0	0	0	0	0	0	0	0	0	0
gene11014	0	0	0	0	0	0	0	0	0	0	0	0
gene11015	0	0	0	0	0	0	0	0	0	0	0	0
gene11016	0	0	0	0	0	0	0	0	0	0	0	0
gene11017	0	0	0	0	0	0	0	0	0	0	0	0
gene11018	0	0	0	0	0	0	0	0	0	0	0	0
gene11019	0	0	0	0	0	0	0	0	0	0	0	0
gene1102	0	0	0	0.03	0	0	0	0.03	0.07	0	0.02	0.04	PADI3	peptidyl arginine deiminase 3
gene11020	0	0	0	0	0	0	0	0	0	0	0	0
gene11021	0	0	0	0	0.24	0.18	0	0	0	0	0	0
gene11022	0	0	0	0	0	0	0	0	0	0	0	0
gene11023	0	0	0	0	0	0	0	0	0	0	0	0
gene11024	0	0	0	0	0	0	0	0	0	0	0	0
gene11025	0	0	0	0	0	0	0	0	0	0	0	0
gene11026	0	0	0	0	0	0	0	0	0	0	0	0
gene11027	0	0	0	0	0	0	0	0	0	0	0	0
gene11028	0	0	0	0	0	0.84	0	0	0	0	0	0
gene11029	0	0	0	0	0	0	0	0	0	0	0	0
gene1103	1.5	1.42	1.13	0.95	1.18	1.15	1.55	1.14	1.31	1.25	1.5	1.19	PADI4	peptidyl arginine deiminase 4
gene11030	0	0	0	0	0	0	0	0	0	0	0	0
gene11031	0	0	0	0	0	0	0	0	0	0	0	0
gene11032	0	0	0	0	0	0	0	0	0	0	0	0
gene11033	0	0	0	0	0	0	0	0	0	0	0	0
gene11034	0	0	0	0	0	0	0	0	0	0	0	0
gene11035	0	0	0	0	0	0	0	0	0	0	0	0
gene11036	0	0	0	0	0	0	0	0	0	0	0	0
gene11037	0	0	0	0	0	0	0	0	0	0	0	0
gene11038	0	0	0	0	0	0	0	0	0	0	0	0
gene11039	0	0	0	0	0	0	0	0	0	0	0	0
gene1104	0.09	0.04	0.04	0.04	0.14	0.06	0	0.11	0.19	0.18	0.11	0
gene11040	0	0	0	0	0	0	0	0	0	0	0	0
gene11041	0	0	0	0	0	0	0	0	0	0	0	0
gene11042	0	0	0	0	0	0	0	0	0	0	0	0
gene11043	0	0	0	0	0	0	0	0	0	0	0	0
gene11044	0	0.72	0.74	0.87	1.26	1.52	1.38	1.56	0.28	0.65	1	0.42
gene11045	0	0	0	0	0	0	0	0	0	0	0	0
gene11046	0	0	0	0	0	0	0	0	0	0	0	0
gene11047	0	0	0	0	0	0	0	0	0	0	0	0
gene11048	0	0	0	0	0	0	0	0	0	0	0	0
gene11049	0	0	0	0	0	0	0	0	0	0	0	0
gene1105	0.21	0	0.14	0.02	0	0.05	0.14	0.08	0.04	0.25	0.17	0.06	PADI6	peptidyl arginine deiminase 6
gene11050	0	0	0	0	0	0	0	0	0	0	0	0
gene11051	0	0	0	0	0	0	0	0	0	0	0	0
gene11052	0	0	0	0	0	0	0	0	0	0	0	0	LOC108637006	uncharacterized LOC108637006
gene11053	0	0	0	0	0	0	0	0	0	0	0	0	LOC106502522	uncharacterized LOC106502522
gene11054	0	0	0	0	0	0	0	0	0	0	0	0
gene11055	0.48	0	0	0	0	0	0	0	0	0	0	0
gene11056	68.53	67.53	71.78	91.39	88.51	97.3	95.21	91.75	91.75	85.59	89.73	92.09	DAD1	defender against cell death 1
gene11057	14.35	13.67	16.47	11.93	14.37	13.22	15.11	15.34	14.37	11.47	11.06	11.81	ABHD4	abhydrolase domain containing 4, transcript variant X4
gene11058	0.7	0.57	0.73	0.43	0.82	0.42	0.49	0.37	0.08	0.56	0.39	0.28
gene11059	0	0	0	0	0	0	0	0	0	0	0	0
gene1106	12.05	11.39	11.98	19.01	18.88	19.1	16.59	16.8	16.51	14.94	16.67	15.61	RCC2	regulator of chromosome condensation 2, transcript variant X3
gene11060	0	0	0	0	0	0	0	0	0	0	0	0	LOC102184626	olfactory receptor 49-like
gene11061	0	0	0	0	0	0	0	0	0	0	0	0
gene11062	52.7	51.6	54.32	68.22	70.87	68.7	65.95	63.52	64.9	61.74	61.66	58.28	OXA1L	OXA1L, mitochondrial inner membrane protein
gene11063	0.9	1.04	1.32	2.19	2.01	2.23	0.91	1.3	0.92	2.76	2.67	2.77	SLC7A7	solute carrier family 7 member 7, transcript variant X2
gene11064	47.36	52.02	49.13	51.51	51.52	51.47	39.81	49.11	37.74	48.61	54.41	52.7	MRPL52	mitochondrial ribosomal protein L52, transcript variant X6
gene11065	113.58	120.3	113.99	130.54	134.34	127.21	119.22	122.54	114.25	119.19	114.99	112.19	MMP14	matrix metallopeptidase 14
gene11066	64.98	61.32	66.58	53.82	66.61	52.9	71.29	63.36	64.13	55.73	51.5	54.71	LRP10	LDL receptor related protein 10, transcript variant X2
gene11067	1.05	1.4	0.97	0.71	0.52	0.58	0.91	0.65	0.46	0.85	0.59	0.66	REM2	RRAD and GEM like GTPase 2, transcript variant X5
gene11068	14.38	14.74	14.32	13.92	13.84	14.75	14.26	13.56	14.1	14.45	13.35	13.35	RBM23	RNA binding motif protein 23, transcript variant X3
gene11069	8.76	7.64	5.93	15.02	14.21	15.33	10.88	11.6	12.24	9.8	11.71	13.26	PRMT5	protein arginine methyltransferase 5, transcript variant X1
gene1107	0	0	0	0	0	0.17	0	0	0.17	0	0	0	LOC108638510	collagen alpha-1(I) chain-like
gene11070	0	0	0	0	0	0	0	0	0	0	0	0	TRNAR-ACG	tRNA-Arg
gene11071	9.24	10.16	8.72	14.54	14.22	13.27	12.92	14.13	12.82	12.53	14.2	13.61	HAUS4	HAUS augmin like complex subunit 4, transcript variant X5
gene11072	40.39	41.99	40.95	34.02	34.53	38.09	27.9	31.68	31.47	31.33	34.96	34.02	AJUBA	ajuba LIM protein
gene11073	43.55	2.91	2.63	3.26	3.22	3.64	3.21	3.02	2.95	4.58	4.68	4.76	C10H14orf93	chromosome 10 C14orf93 homolog, transcript variant X3
gene11074	49.14	50	50.22	58.79	60.89	66.59	54.05	57.21	56.78	50.45	56.19	54.56	PSMB5	proteasome subunit beta 5
gene11075	502.03	539.87	535.24	542.95	556.27	510.46	552.67	501.65	483.01	589.36	557.91	591.65	LOC102183244	40S ribosomal protein S10 pseudogene
gene11076	0	0	0	0.23	0	0	0	0.04	0	0	0	0	PSMB11	proteasome subunit beta 11
gene11077	2.19	4.97	2.07	1.63	2.07	2.6	2.72	2.87	1.87	1.87	1.84	1.7	CDH24	cadherin 24
gene11078	81.65	83.45	81.78	91.08	93.36	92.02	80.2	83.83	79.89	91.19	91.45	90	ACIN1	apoptotic chromatin condensation inducer 1, transcript variant X5
gene11079	11.33	10.78	10.67	11.77	12.02	12.3	9.94	11.08	10.35	11.42	12.28	10.91	C10H14orf119	chromosome 10 C14orf119 homolog
gene1108	15	22.26	17.55	16.96	18.64	18.47	27.17	23.61	25.06	12.81	16.15	13.09	LOC108637086	rho guanine nucleotide exchange factor 10-like protein
gene11080	0	0	0	0	0	0	0	0	0	0	0	0	CEBPE	CCAAT/enhancer binding protein epsilon
gene11081	0	0.06	0.01	0.02	0.14	0.08	0.12	0.02	0.01	0.12	0.03	0.05	SLC7A8	solute carrier family 7 member 8, transcript variant X3
gene11082	0.16	0	0	0	0	0	0	0	0.06	0	0	0	LOC102173470	F-actin-capping protein subunit alpha-2 pseudogene
gene11083	0.21	0.04	0.19	0.5	0.17	0.38	0.21	0.2	0.15	0.21	0.36	0.07	RNF212B	ring finger protein 212B
gene11084	11.86	11.12	11.59	9.73	9.82	10.18	11.85	11.42	10.56	12.09	11.3	11.06	HOMEZ	homeobox and leucine zipper encoding
gene11085	0.5	0.41	0.34	0.17	0.25	0.28	0.26	0.25	0.21	0.13	0.34	0.44	PPP1R3E	protein phosphatase 1 regulatory subunit 3E, transcript variant X3
gene11086	9.53	9.35	9.69	11.92	12.34	11.21	13.28	13.22	15.15	12.47	11.47	11.92	LOC102172159	bcl-2-like protein 2, transcript variant X5
gene11087	27.23	29.4	29.22	38.09	41.17	41.52	36.69	38.28	39.1	38.05	39.61	38.22	PABPN1	poly(A) binding protein nuclear 1
gene11088	11.75	12.52	11.94	12.75	13.14	11.8	14.02	12.54	12	12.66	12.97	13.3	SLC22A17	solute carrier family 22 member 17, transcript variant X2
gene11089	6.95	8.69	8.21	7.92	7.87	7.79	7.66	7.66	6.83	11.89	10.9	11.86	EFS	embryonal Fyn-associated substrate, transcript variant X1
gene1109	17.77	15.18	16.45	17.26	17.19	16.48	19.7	19.19	18.39	13.69	14.19	13.78	LOC102173345	rho guanine nucleotide exchange factor 10-like protein
gene11090	0.42	0.27	0.11	0.2	0.19	0.29	0.1	0.29	0.17	0.29	0.15	0.65	IL25	interleukin 25
gene11091	0.06	0.35	0	0.43	0	0.49	0.05	0.31	0.09	0.52	0.27	0.35	CMTM5	CKLF like MARVEL transmembrane domain containing 5
gene11092	0.15	0.03	0.1	0.16	0.08	0.11	0.06	0.09	0.05	0.13	0.06	0.11	LOC106502520	myosin-6
gene11093	0	0	0	0	0	0	0	0	0	0	0	0	LOC102181869	myosin-7
gene11094	0	0	0	0	0	0	0	0	0	0	0	0	MIR208B	chi-miR-208b
gene11095	6.87	9.52	6.69	8.45	8.02	10.25	7.56	9.41	8.95	8.59	9.27	9.48	NGDN	neuroguidin
gene11096	0.09	0.16	0.08	0.02	0.14	0.04	0.02	0.03	0.02	0.05	0	0.02	LOC106502519	uncharacterized LOC106502519
gene11097	0.21	0.14	0.1	0.18	0.08	0.13	0.11	0.13	0.08	0.12	0.27	0.18	ZFHX2	zinc finger homeobox 2
gene11098	3.14	3.83	4.08	4.2	4.54	4.11	3.84	4.13	4.4	4.22	4.51	4.74	THTPA	thiamine triphosphatase, transcript variant X1
gene11099	11.57	12.05	11.32	10.63	11.45	9.94	9.98	9.41	7.73	12.42	12.49	12.2	AP1G2	adaptor related protein complex 1 gamma 2 subunit, transcript variant X4
gene111	0	0	0	0	0	0.03	0.04	0	0	0	0.04	0	LOC102183454	regulator of G-protein signaling 2
gene1110	16.02	15.2	14.16	14.99	15.43	16.72	19.84	16.91	18.34	13.82	14.12	15.3	LOC108637091	rho guanine nucleotide exchange factor 10-like protein
gene11100	0.03	0	0.04	0	0	0.03	0	0.03	0.04	0	0.04	0.05	JPH4	junctophilin 4
gene11101	0	0	0	0	0	0	0	0	0	0	0	0
gene11102	24.92	27.79	25.16	30.42	33.93	30.76	29.1	27.28	25.29	26.76	28.16	28.07	LOC102169480	dehydrogenase/reductase SDR family member 4
gene11103	0.37	0.37	0.43	0.26	0.36	0.37	0.29	0.36	0.28	0.4	0.42	0.34	CARMIL3	capping protein regulator and myosin 1 linker 3, transcript variant X1
gene11104	0.06	0.08	0.15	0.16	0.07	0.07	0.29	0.24	0.09	0.21	0.09	0.07	CPNE6	copine 6
gene11105	3.24	2.98	3.24	5.03	4.89	5.77	3.15	3.44	3.15	4.46	4.67	4.34	NRL	neural retina leucine zipper
gene11106	38.46	40.5	41.15	97.57	97.56	95.77	55.32	53.07	49.48	61.04	72.87	72.26	PCK2	phosphoenolpyruvate carboxykinase 2, mitochondrial
gene11107	13.23	13.24	13.44	15.43	15.39	16.73	15.47	15.32	17.58	12.91	13.66	15.16	DCAF11	DDB1 and CUL4 associated factor 11, transcript variant X7
gene11108	0.29	0.35	0.3	0.08	0.46	0.56	0.6	0.44	0.46	0.36	0.11	0.58	FITM1	fat storage inducing transmembrane protein 1
gene11109	112.8	114.05	110.49	163.54	157.71	164.91	109.28	110.27	110.25	142.67	146.65	148.8	PSME1	proteasome activator subunit 1
gene1111	0.09	0	0	0	0	0	0	0	0	0	0.07	0.07	ACTL8	actin like 8
gene11110	8.32	7.92	10.28	10.42	11.68	11.64	12.58	10.07	10.21	9.86	11.9	7.74	EMC9	ER membrane protein complex subunit 9, transcript variant X2
gene11111	17.81	18.31	18.98	30.78	29.16	32.4	19.5	22.17	21.63	25.1	26.8	26.09	PSME2	proteasome activator subunit 2, transcript variant X2
gene11112	17.19	16.78	16.82	14.08	14.27	13.58	14.58	13.25	13.42	13.25	12.18	13.74	RNF31	ring finger protein 31
gene11113	38.25	35.24	38.83	32.21	37.57	31.44	32.93	34.07	31.9	32.03	30.96	33.29	IRF9	interferon regulatory factor 9, transcript variant X1
gene11114	2.01	1.6	1.63	0.82	0.61	1.31	1.84	1.49	2.21	1.11	0.74	0.64	REC8	REC8 meiotic recombination protein
gene11115	8.86	9.93	9.48	14.94	15.18	15.39	9.91	9.16	10.75	11.65	14.31	13.9	IPO4	importin 4
gene11116	37.29	36.08	37.25	39.37	44.55	39.27	41.57	38.18	37.36	37.9	39.61	40.01	TM9SF1	transmembrane 9 superfamily member 1, transcript variant X3
gene11117	2.7	2.79	3.17	3.11	2.68	3.84	2.93	3	5.9	4.16	3.54	3.05	TSSK4	testis specific serine kinase 4, transcript variant X5
gene11118	19.92	20.82	19.12	21.75	19.53	20.67	20.34	20.05	20.77	23.15	23.79	21.33	CHMP4A	charged multivesicular body protein 4A
gene11119	0	0	0.65	0.5	0.15	0.2	1.28	2.65	0.42	0.42	0	0.56	LOC102188408	magnesium-dependent phosphatase 1, transcript variant X2
gene1112	0	0	0	0	0	0	0	0	0	0	0	0	LOC108638512	glycine-rich cell wall structural protein 1.8-like
gene11120	60.34	64.65	61.17	72.46	78.06	81.59	67.3	69.69	71.7	65.04	69.27	72.49	NEDD8	neural precursor cell expressed, developmentally down-regulated 8
gene11121	40.16	39.59	40.66	45.93	48.32	46.09	46.39	43.1	42.27	46.64	44.98	45.81	GMPR2	guanosine monophosphate reductase 2, transcript variant X2
gene11122	6.42	9.33	6.91	8.28	9.91	7.52	12.11	11.76	11.05	6.51	8.62	8.78	TINF2	TERF1 interacting nuclear factor 2, transcript variant X2
gene11123	0.47	0.42	0.58	0.35	0.42	0.41	0.73	0.96	1.21	0.29	0.31	0.6	TGM1	transglutaminase 1
gene11124	12.88	12.23	12.87	9.19	10.1	10.24	12.52	11.41	12.26	9.22	11.1	9.96	RABGGTA	Rab geranylgeranyltransferase alpha subunit
gene11125	60.14	57.25	60.57	42	48.57	42.19	48.4	44.73	44.72	42.77	43.62	45.51	DHRS1	dehydrogenase/reductase 1, transcript variant X1
gene11126	5.53	4.37	4.51	6.55	5.84	6.25	4.35	5.47	5.13	2.73	4.27	4.11	NOP9	NOP9 nucleolar protein
gene11127	4.98	4.55	4.73	3.68	3.45	3.04	5.05	3.29	5.6	3.4	3.98	4.4	CIDEB	cell death-inducing DFFA-like effector b, transcript variant X3
gene11128	5.28	4.06	4.57	2.29	2.65	2.86	5.17	4.22	3.7	3	3.25	2.9	LTB4R2	leukotriene B4 receptor 2, transcript variant X1
gene11129	4.8	4.67	3.99	2.02	2.11	2.07	3.75	3.84	4.11	3.06	2.1	2.72	LTB4R	leukotriene B4 receptor, transcript variant X2
gene1113	0	0	0	0	0	0	0	0	0	0	0	0	IGSF21	immunoglobin superfamily member 21
gene11130	0.26	0.43	0.17	0.2	0.17	0.25	0.25	0.21	0.13	0.43	0.32	0.36	ADCY4	adenylate cyclase 4, transcript variant X2
gene11131	7.78	8.18	7.7	8.2	9.27	8.22	8.98	6.77	7.38	8.08	9.75	10.31	RIPK3	receptor interacting serine/threonine kinase 3, transcript variant X4
gene11132	3.44	2.13	2.86	2.87	4.12	3.2	4.18	3.87	2.72	5.9	5.81	4.87	LOC108637011	uncharacterized LOC108637011
gene11133	4.65	4.02	5.87	4.92	5.97	5.55	5.84	4.44	4.27	7.71	7.03	6.26	NFATC4	nuclear factor of activated T-cells 4
gene11134	4.95	4.93	5.04	7.79	8.69	8.58	6.39	5.48	5.21	9.17	8.31	8.48	NYNRIN	NYN domain and retroviral integrase containing
gene11135	21.02	24.37	24.25	23.57	24.18	21	21.03	20.2	20.41	24.29	24.22	23.31	CBLN3	cerebellin 3 precursor, transcript variant X5
gene11136	10.23	10.22	10.16	8.12	8.17	7.93	8.95	8.78	8.74	9.15	9.33	9.25	KHNYN	KH and NYN domain containing, transcript variant X3
gene11137	9.62	9.29	10.82	10.46	10.79	10.17	12.1	9.17	8.76	10.85	9.53	10.7	SDR39U1	short chain dehydrogenase/reductase family 39U member 1, transcript variant X3
gene11138	0	0	0	0.11	0	0	0	0	0	0	0.05	0	TBC1D21	TBC1 domain family member 21, transcript variant X2
gene11139	0.18	0.35	0.43	0.41	0.29	0.63	0.23	0.28	0.34	1.38	0.48	0.54	C10H15orf59	chromosome 10 C15orf59 homolog, transcript variant X1
gene1114	0.01	0.01	0	0	0	0	0	0	0	0	0	0.01	KLHDC7A	kelch domain containing 7A, transcript variant X2
gene11140	32.33	30.64	29.98	32.29	34.21	33.52	37.68	37.91	38.11	27	28.31	28.67	CD276	CD276 molecule, transcript variant X1
gene11141	0	0	0	0	0	0	0	0	0	0	0	0
gene11142	0	0	0	0	0	0	0	0	0	0	0	0
gene11143	40.84	42.9	39.29	47.17	46.53	48.44	48.59	51.94	54.86	42.7	42.6	42.79	NPTN	neuroplastin, transcript variant X4
gene11144	0.08	0	0	0.07	0	0.22	0	0	0	0.13	0	0	REC114	REC114 meiotic recombination protein
gene11145	0	0	0	0.03	0	0	0	0	0	0	0	0	HCN4	hyperpolarization activated cyclic nucleotide gated potassium channel 4
gene11146	3.76	4.33	3.59	5.81	5.42	5.55	5.77	5.38	5.58	4.8	4.91	4.56	NEO1	neogenin 1, transcript variant X5
gene11147	0	0	0	0.43	0	0.32	0.1	0.38	0	0	1.22	0.1
gene11148	24.07	21.13	19.97	25.81	25.11	26.06	29.15	26.79	26.44	20.74	20.89	20.75	ADPGK	ADP dependent glucokinase, transcript variant X1
gene11149	14.03	14.73	13.49	13.69	13.89	12.56	12.58	12.58	11.6	14.92	14.36	14.19	BBS4	Bardet-Biedl syndrome 4, transcript variant X5
gene1115	0.07	0.06	0.09	0.02	0.03	0.01	0.09	0.04	0.09	0.05	0.04	0.09	PAX7	paired box 7, transcript variant X2
gene11150	1	1.01	0.94	0.9	0.71	0.63	0.4	0.98	0.64	0.54	0.27	0.71	LOC106502515	uncharacterized LOC106502515
gene11151	16.8	17.09	15.91	14.05	14.37	14.13	17.42	18.52	16.48	13.98	14.21	14.55	ARIH1	ariadne RBR E3 ubiquitin protein ligase 1, transcript variant X1
gene11152	0	0	0.02	0	0.06	0.06	0.09	0.04	0.02	0.09	0.05	0.11
gene11153	0	0	0	0	0	0	0	0	0	0	0	0	LOC102174397	transmembrane protein 202-like, transcript variant X2
gene11154	0	0	0	0	0	0	0	0	0	0	0	0	LOC102174125	transmembrane protein 202
gene11155	0	0	0	0	0	0	0	0	0	0	0	0
gene11156	36	33.5	34.77	46.41	43.21	44.97	36.64	37.69	40.68	31.95	38.8	36.25	HEXA	hexosaminidase subunit alpha
gene11157	0	0	0	0	0	0.02	0	0	0.01	0.05	0.08	0	CELF6	CUGBP, Elav-like family member 6
gene11158	7.31	7.03	7.51	7.9	8.49	6.8	8.59	10.01	8.1	9.27	7.09	7.7	PARP6	poly(ADP-ribose) polymerase family member 6, transcript variant X14
gene11159	2358.23	2305.07	2302.4	1756.85	1848.35	1755.32	1724.36	1647.9	1672.72	1528.72	1554.09	1574.99	PKM	pyruvate kinase, muscle, transcript variant X2
gene1116	0	0	0	0	0	0	0	0	0	0	0	0	TRNAG-GCC	tRNA-Gly
gene11160	4.04	3.82	4.02	2.2	2.32	2.42	2.93	2.25	2.41	4.4	3.36	3.79	GRAMD2	GRAM domain containing 2, transcript variant X1
gene11161	4.07	3.47	3.99	22.94	4.05	4.04	3.83	3.91	3.83	4.84	4.16	4	SENP8	SUMO/sentrin peptidase family member, NEDD8 specific, transcript variant X4
gene11162	8.74	8.78	8.85	5.57	5.24	5.54	5.97	5.83	6.03	6.19	6.01	5.71	MYO9A	myosin IXA, transcript variant X7
gene11163	0	0	0	0	0	0	0	0	0.03	0	0	0	NR2E3	nuclear receptor subfamily 2 group E member 3
gene11164	4.88	3.77	4.42	2.99	3.56	3.17	5.48	4.42	5.19	5.47	5.42	5.75	THSD4	thrombospondin type 1 domain containing 4, transcript variant X2
gene11165	2.23	2.62	2.49	4.08	3.71	4.29	3.43	3.51	3.04	3.63	4.18	3.81	LRRC49	leucine rich repeat containing 49, transcript variant X1
gene11166	0	0.08	0.04	0.03	0.03	0	0.03	0	0.15	0	0	0.07	THAP10	THAP domain containing 10
gene11167	20.1	19.12	21.87	24.87	28.87	25.58	20.28	21.03	22.02	23.45	24.99	25.69	LARP6	La ribonucleoprotein domain family member 6
gene11168	7.53	7.83	7.65	7.6	6.62	6.82	8.53	8.66	8.35	7.26	7.76	7.18	UACA	uveal autoantigen with coiled-coil domains and ankyrin repeats, transcript variant X4
gene11169	0	0	0	0	0	0	0	0	0	0	0	0	LOC102175023	uncharacterized LOC102175023
gene1117	0	0	0	0	0	0	0	0	0	0	0	0	TAS1R2	taste 1 receptor member 2
gene11170	0	0	0	0	0	0	0	0	0	0	0	0	LOC106502528	uncharacterized LOC106502528, transcript variant X1
gene11171	13.5	14.14	13.28	15.55	15.9	16.17	14.79	14.81	13.37	14.77	15.48	14.61	TLE3	transducin like enhancer of split 3, transcript variant X4
gene11172	0.09	0.25	0.14	0.45	0.21	0.44	0.27	0.22	0.23	0.28	0.34	0.29	LOC102174476	splicing factor 45-like
gene11173	0	0	0	0	0	0	0	0	0	0	0	0	TRNAF-GAA	tRNA-Phe
gene11174	3703.59	3838.26	3706.48	3555.35	3575.15	3603.64	3551.78	3594.93	3519.61	4078.25	4143.67	4112.72	RPLP1	ribosomal protein lateral stalk subunit P1
gene11175	0.11	0.2	0.3	0.09	0.27	0.15	0	0.17	0.23	0.09	0.09	0.68	LOC108636832	uncharacterized LOC108636832
gene11176	3.81	3.78	4.36	6.22	5.87	6.66	6.3	6.06	6.84	5.4	6.73	7.09	KIF23	kinesin family member 23, transcript variant X6
gene11177	0.03	0.03	0.14	0.03	0	0	0.03	0.05	0.06	0.03	0.04	0.03	PAQR5	progestin and adipoQ receptor family member 5, transcript variant X3
gene11178	7.36	7.99	7.2	6.57	6.05	5.78	7.56	7.66	7.97	6.69	5.86	6.46	GLCE	glucuronic acid epimerase, transcript variant X2
gene11179	0	0	0	0	0	0	0	0	0	0	0	0
gene1118	13.66	12.5	13.74	18.46	19.32	18.66	19.7	17.63	18.98	12.06	13.41	14.93	ALDH4A1	aldehyde dehydrogenase 4 family member A1
gene11180	0	0	0.03	0	0.04	0	0.04	0	0.01	0	0	0	NOX5	NADPH oxidase 5
gene11181	0	0	0	0	0	0	0	0	0.04	0	0	0	SPESP1	sperm equatorial segment protein 1
gene11182	0	0	0	0	0	0	0	0	0	0	0	0	TRNAC-GCA	tRNA-Cys
gene11183	0.82	0.83	0.39	0.68	0.53	0.52	0.46	0.39	0.46	0.91	0.73	0.75	LOC108636833	uncharacterized LOC108636833
gene11184	43.64	45.23	43.52	33.51	30.57	33.35	24.49	24.88	25.51	37.5	38.44	37.07	ANP32A	acidic nuclear phosphoprotein 32 family member A, transcript variant X3
gene11185	0	0	0	0	0	0	0	0	0	0	0	0
gene11186	6.79	6.93	7.55	7.37	8.4	7.41	8.42	8.74	7.98	9.32	8.44	8.4	CORO2B	coronin 2B, transcript variant X2
gene11187	8.17	9.87	8.5	13.08	15.79	14.57	14.35	15.19	14.12	18.88	19.31	17.53	ITGA11	integrin subunit alpha 11, transcript variant X2
gene11188	0	0	0	0	0	0	0	0	0	0	0	0	LOC108636835	uncharacterized LOC108636835
gene11189	0	0	0	0	0	0	0	0	0	0	0	0	LOC108636834	uncharacterized LOC108636834
gene1119	11.05	10.4	10.12	8.1	7.21	8.2	8.04	8.87	8.94	6.75	7.5	8.06	IFFO2	intermediate filament family orphan 2, transcript variant X2
gene11190	9.78	10.76	10.48	9.87	9.41	9.51	9.43	11.07	10.52	11.16	11.71	10.84	FEM1B	fem-1 homolog B
gene11191	5.33	5.96	5.54	6.67	6.84	7.48	6.57	7.13	5.94	4.91	6.06	5.87	CLN6	ceroid-lipofuscinosis, neuronal 6, late infantile, variant, transcript variant X4
gene11192	1.11	1.7	3.24	4.42	3.16	4.23	2.68	2.46	2.5	2.43	3.63	4.6	CALML4	calmodulin like 4, transcript variant X3
gene11193	8.32	8.66	8.3	7.19	6.38	6.93	7.16	7.38	6.5	6.65	6.71	6.42	PIAS1	protein inhibitor of activated STAT 1, transcript variant X2
gene11194	0	0	0	1.13	1.27	0.25	0	0.28	0	0	0.31	0.37	LOC102170877	cytochrome c oxidase subunit 7C, mitochondrial
gene11195	0.01	0.02	0.05	0.03	0.05	0.02	0.02	0.04	0.03	0.02	0.01	0	SKOR1	SKI family transcriptional corepressor 1
gene11196	18.1	18	16.52	16.73	16.56	15.93	16.72	19.06	16.55	17.36	19.16	17.71	MAP2K5	mitogen-activated protein kinase kinase 5, transcript variant X2
gene11197	0.33	0	1.53	0	0.59	0.23	0.64	0	0.7	0.81	1.39	0.26	LOC108636836	ubiquitin carboxyl-terminal hydrolase 10-like
gene11198	0	0	0	0	0	0	0	0	0	0	0	0	TRNAS-GGA	tRNA-Ser
gene11199	7.2	7.07	5.17	3.67	7.52	4.54	5.63	6.02	5	5.08	5.08	5.63	C10H15orf61	chromosome 10 C15orf61 homolog
gene112	0.58	0.54	0.62	0.65	0.53	0.49	0.39	0.38	0.53	0.62	0.31	0.69
gene1120	0	0	0	0	0	0	0	0	0	0	0	0	LOC102171670	uncharacterized LOC102171670
gene11200	0	0	0	0	0	0	0	0	0	0	0	0	IQCH	IQ motif containing H
gene11201	0	0	0	0	0	0	0	0	0	0	0	0	TRNAY-GUA	tRNA-Tyr
gene11202	0.07	0	0	0	0	0	0	0	0	0.24	0	0	LOC106502527	IQ domain-containing protein H-like
gene11203	8.03	8.54	6.94	10.81	10.46	10.41	8.57	9.88	9.19	8.41	9.49	9.47	AAGAB	alpha- and gamma-adaptin binding protein, transcript variant X2
gene11204	22.17	21.45	21.96	19.73	18.41	19.1	23.25	23.09	20.71	20.76	19.5	18.74	SMAD3	SMAD family member 3, transcript variant X2
gene11205	1.79	1.98	1.88	1.89	1.77	1.72	3.14	2.67	3.25	2.33	2.93	2.36	LOC108636838	uncharacterized LOC108636838
gene11206	27.79	23.88	20.67	26.02	25.5	26.48	31.71	27.74	29.13	24.77	25.09	24.73	SMAD6	SMAD family member 6, transcript variant X2
gene11207	8.07	8.95	9.6	25.58	22.52	23.44	11.91	14.31	11.26	22.18	21.98	20.63	LCTL	lactase like, transcript variant X5
gene11208	5.22	4.36	4.29	7.11	7.23	8.25	9.25	9.59	10.57	7.74	8.45	7.95	ZWILCH	zwilch kinetochore protein, transcript variant X3
gene11209	1830.31	1903.18	1812.73	1956.89	1964.99	1954.07	1804.17	1684.27	1676.94	2179.97	2119.96	2118.73	RPL4	ribosomal protein L4
gene1121	20.49	18.99	19.27	16.77	18.82	17.37	18.93	17.59	18.57	14.94	14.83	15.45	UBR4	ubiquitin protein ligase E3 component n-recognin 4
gene11210	6.22	4.3	4.49	7.75	7.1	6.8	5.07	6.69	5.39	5.83	6.45	6.58	SNAPC5	small nuclear RNA activating complex polypeptide 5, transcript variant X4
gene11211	66.35	60.64	62.84	46.88	46.47	47.23	57.85	53.06	50.94	53.82	53.77	52.29	MAP2K1	mitogen-activated protein kinase kinase 1, transcript variant X4
gene11212	0.21	1.33	0.67	0.44	0.84	0.04	0.39	0.21	0.49	0.64	0.27	0.58	LOC106502512	uncharacterized LOC106502512
gene11213	16.42	15.51	17.86	19.82	16.03	17.85	22.35	18.13	20.17	18.15	18.53	18.5	TIPIN	TIMELESS interacting protein, transcript variant X4
gene11214	11.99	12.73	14.35	11.73	13.93	15.56	13.06	13.27	12.57	13.19	12.64	13.67	DIS3L	DIS3 like exosome 3'-5' exoribonuclease, transcript variant X2
gene11215	0.01	0	0.01	0	0	0.03	0.03	0.03	0.03	0.01	0	0.01	MEGF11	multiple EGF like domains 11, transcript variant X8
gene11216	0	0	0	0	0	0	0	0	0	0.26	0	0	LOC102188771	E3 ubiquitin-protein ligase RBX1
gene11217	19.98	21.75	20.17	30.12	28.55	31.17	27.88	28.41	29.18	25.7	29.4	26.57	RAB11A	RAB11A, member RAS oncogene family
gene11218	0	0	0	0	0	0	0	0	0	0	0	0	MIR2290	chi-miR-2290
gene11219	0	0	0	0	0	0	0	0	0	0	0	0	TRNAQ-CUG	tRNA-Gln
gene1122	4.4	4.31	0.33	1.04	1.95	2.71	1.77	0.28	1.08	0	2.26	0	LOC108637120	uncharacterized LOC108637120
gene11220	6.11	7.1	6.33	6.68	7.14	6.58	7.69	8.22	7.96	6.23	7.52	6.58	DENND4A	DENN domain containing 4A, transcript variant X5
gene11221	0.3	0.31	0.37	0.2	0.2	0.38	0.35	0.51	0.39	0.21	0.15	0.11
gene11222	5.27	0.77	10.22	0.53	0.68	0.5	0.97	0.9	0.7	1.22	0.63	1.8	SLC24A1	solute carrier family 24 member 1
gene11223	10.66	10.96	8.77	9.62	10.38	10.29	9.04	11.61	9.63	9.19	10.78	10.2	VWA9	von Willebrand factor A domain containing 9, transcript variant X2
gene11224	5.77	5.56	4.86	8.55	7.49	8.86	7.44	7.66	7.89	6.69	7.87	7.08	HACD3	3-hydroxyacyl-CoA dehydratase 3
gene11225	13.5	12.95	11.19	14.24	13.64	14.68	13.14	14.5	14.16	13.28	14.9	13.31	DPP8	dipeptidyl peptidase 8, transcript variant X6
gene11226	3.56	3.38	3.74	4.5	4.88	3.87	4.11	3.64	3.2	6.05	5.42	5.17	IGDCC4	immunoglobulin superfamily DCC subclass member 4, transcript variant X4
gene11227	0	0.02	0	0	0.02	0	0	0.03	0	0	0	0	IGDCC3	immunoglobulin superfamily DCC subclass member 3
gene11228	12.91	10.89	11.97	12.02	13.91	12.99	14.03	13.28	12.96	14.52	10.99	13.45	PARP16	poly(ADP-ribose) polymerase family member 16, transcript variant X2
gene11229	0.21	0.17	0.21	0.09	0.24	0.09	0.15	0.1	0.13	0.27	0.14	0.42	CILP	cartilage intermediate layer protein, transcript variant X3
gene1123	33.58	31.78	32.85	50.02	50.39	48.85	43.11	42.9	44.42	39.82	40.74	43.19	EMC1	ER membrane protein complex subunit 1, transcript variant X4
gene11230	0	0	0	0	0	0	0	0	0	0	0	0	TRNAG-UCC	tRNA-Gly
gene11231	8.9	8.8	8.53	9.79	9.81	9.71	8.82	9.87	9.45	8.05	10.02	8.58	CLPX	caseinolytic mitochondrial matrix peptidase chaperone subunit
gene11232	0	0	0	0	0	0	0	0	0	0	0	0
gene11233	0	0	0	0	0	0	0	0	0	0	0	0
gene11234	4.36	4.82	4.8	3.45	4.28	3.33	3.57	3.14	3.62	3.62	3.92	3.73	PDCD7	programmed cell death 7
gene11235	0.25	0.13	0.1	0.16	0.04	0.04	0.45	0.16	0.16	0	0.05	0	UBAP1L	ubiquitin associated protein 1 like
gene11236	0	0	0	0	0	0.05	0	0	0	0	0	0	KBTBD13	kelch repeat and BTB domain containing 13
gene11237	0.57	0.26	0.68	1.75	2.37	2.18	1.05	0.67	1.68	2.57	2.49	2.59	RASL12	RAS like family 12, transcript variant X2
gene11238	0.28	0.06	0	0.23	0	0.15	0.23	0.11	0.05	0.06	0	0	SLC51B	solute carrier family 51 beta subunit
gene11239	7.02	6.52	6.09	5.19	4.89	6.37	4.34	6.46	5.14	5.16	6.14	3.91	MTFMT	mitochondrial methionyl-tRNA formyltransferase, transcript variant X2
gene1124	6.77	6.83	7	11.97	11.6	12.58	7.75	9.43	10.12	8.4	11.04	11.25	MRTO4	MRT4 homolog, ribosome maturation factor, transcript variant X1
gene11240	15.35	16.68	14.66	14.36	14.39	14.45	13.27	12.4	13.63	14.63	15.22	13.45	SPG21	spastic paraplegia 21 (autosomal recessive, Mast syndrome), transcript variant X2
gene11241	0	0	0	0	0	0	0	0	0	0	0	0	ANKDD1A	ankyrin repeat and death domain containing 1A
gene11242	0	0	0	0	0	0	0	0.07	0	0	0	0	LOC108636840	uncharacterized LOC108636840
gene11243	0	0	0	0	0	0	0	0	0	0.06	0	0	PTGER2	prostaglandin E receptor 2
gene11244	0.29	0.13	0.12	0.16	0.15	0.2	0.2	0.19	0.19	0.22	0.19	0.28	TXNDC16	thioredoxin domain containing 16, transcript variant X2
gene11245	0	0	0	0	0	0	0	0	0	0	0	0	TRNAW-CCA	tRNA-Trp
gene11246	0	0	0	0	0	0	0	0	0	0	0	0.04	GPR137C	G protein-coupled receptor 137C
gene11247	171.9	174.71	190.94	50.6	53.29	46.52	96.69	81.47	80.36	123.4	107.69	101.03	ERO1A	endoplasmic reticulum oxidoreductase 1 alpha
gene11248	44.79	42.8	46.07	49.77	43.19	44.75	41.22	46.87	42.16	44.8	41.34	41.52	PSMC6	proteasome 26S subunit, ATPase 6
gene11249	7.19	7.14	6.71	5.52	4.78	5.47	6.04	6.86	6.82	6.91	5.53	6.09	STYX	serine/threonine/tyrosine interacting protein, transcript variant X2
gene1125	32	27.58	33.74	22.67	22.61	23.77	27.05	19.19	21.33	17.32	17.18	24.11	LOC106503221	aflatoxin B1 aldehyde reductase member 3, transcript variant X2
gene11250	0.24	0.13	0.31	0.12	0.12	0.14	0.4	0.43	0.28	0.12	0.33	0.11
gene11251	5.09	5.27	5.57	7.63	5.38	8.52	6.42	6.19	6.37	6.21	7.03	8.81	GNPNAT1	glucosamine-phosphate N-acetyltransferase 1
gene11252	0	0	0	0	0	0	0	0	0	0	0	0	LOC106502525	classical arabinogalactan protein 9-like
gene11253	0	0	0	0	0	0	0	0	0	0	0	0
gene11254	15.32	15.09	16.14	7.87	6.97	7.58	14.13	13.39	13.42	7.98	7.88	8.79	SERINC5	serine incorporator 5
gene11255	0	0.05	21.4	0	0	0.01	0.09	0.03	0.04	0.03	0.11	0.03	THBS4	thrombospondin 4
gene11256	1.74	2.48	1.95	2.2	1.63	2.33	3.2	2.61	2.79	2.53	2.49	2.51	MTX3	metaxin 3, transcript variant X2
gene11257	0.16	0.12	0.15	0.21	0.14	0.16	0.19	0.14	0.15	0.26	0.2	0.23	CMYA5	cardiomyopathy associated 5
gene11258	14.62	14.63	16.03	13.62	14.82	15.36	15.06	13.63	14.21	14.89	14.71	15.35	PAPD4	poly(A) RNA polymerase D4, non-canonical, transcript variant X8
gene11259	0.54	1.05	0.8	0.69	0.67	0.79	1.07	1.05	1.03	1.08	1.18	1.14	HOMER1	homer scaffolding protein 1
gene1126	112.78	107.04	105.2	135.7	115.17	115.64	102.23	113.16	108.03	101.6	102.3	102.36	CAPZB	capping actin protein of muscle Z-line beta subunit
gene11260	2.82	2.61	2.61	3.29	2.97	3	3.23	3.2	3.25	2.76	2.67	2.65	JMY	junction mediating and regulatory protein, p53 cofactor
gene11261	0	0	0	0	0	0	0	0	0	0	0	0	TRNAC-GCA	tRNA-Cys
gene11262	0	0.06	0	0	0	0	0	0	0	0	0	0	LOC102175297	betaine--homocysteine S-methyltransferase 1
gene11263	0	0	0	0	0	0	0	0	0	0	0	0	LOC102175022	S-methylmethionine--homocysteine S-methyltransferase BHMT2
gene11264	0	0	0	0	0	0.01	0	0	0	0.01	0.01	0	DMGDH	dimethylglycine dehydrogenase, transcript variant X3
gene11265	6.23	5.74	4.74	7.57	6.33	6.49	5.85	6.95	6.68	5.47	5.93	5.22	ARSB	arylsulfatase B
gene11266	7.61	7.23	6.52	17.78	17.09	17.99	14.68	16.48	16.15	12.23	13.22	12.78	LHFPL2	lipoma HMGIC fusion partner-like 2, transcript variant X8
gene11267	11.41	11.8	13.08	9.37	8.57	10.73	11.62	11.55	11.06	10	11.77	12.22	SCAMP1	secretory carrier membrane protein 1, transcript variant X2
gene11268	17.38	17.5	19.83	19.33	25.89	18.86	22.65	14.16	15.6	20.33	16.15	19.84
gene11269	26.36	28.45	26.98	29.88	27.66	28.62	23.99	26.54	26.29	29.39	29.52	28.78	AP3B1	adaptor related protein complex 3 beta 1 subunit
gene1127	58.6	55.64	54	72.03	73.96	80.53	62.66	68.62	64.25	62.53	64.8	65.54	MINOS1	mitochondrial inner membrane organizing system 1, transcript variant X1
gene11270	44.93	38.69	45.14	48.69	37.73	53.59	40.53	44.44	42.65	45.64	54.52	43.88	TBCA	tubulin folding cofactor A
gene11271	0.04	0	0.02	0.04	0	0	0	0.02	0.06	0	0	0.05	OTP	orthopedia homeobox
gene11272	8.58	9.36	9.5	10.62	7.67	9.01	7.96	6.89	7.84	9.21	9.64	10.73	WDR41	WD repeat domain 41
gene11273	0.4	0.61	0.56	0.4	0.52	0.36	0.16	0.65	0.31	0.68	0.63	0.58	PDE8B	phosphodiesterase 8B, transcript variant X2
gene11274	0.58	0.62	0.58	0.84	1.33	0.97	1.05	0.75	0.89	1.64	1.33	1.94	ZBED3	zinc finger BED-type containing 3, transcript variant X3
gene11275	4.65	5.54	5.01	7.63	7.64	8.19	6.12	7.35	7.03	6.1	6.32	6.64	AGGF1	angiogenic factor with G-patch and FHA domains 1
gene11276	0	0	0	0	0	0	0	0	0	0	0	0	CRHBP	corticotropin releasing hormone binding protein
gene11277	0	0	0	0	0	0	0	0	0	0	0	0
gene11278	0	0	0	0	0	0	0	0	0	0	0	0	LOC102172267	uncharacterized LOC102172267
gene11279	0	0	0	0	0	0	0	0	0	0	0	0	F2RL1	F2R like trypsin receptor 1
gene1128	75.32	75.57	84.21	52.54	68.24	57.08	88.81	74.74	75.47	81.06	65.95	71.05	LOC102168874	neuroblastoma suppressor of tumorigenicity 1, transcript variant X1
gene11280	0	0	0	0	0	0	0	0	0	0	0	0
gene11281	0	0.03	0	0.08	0	0	0.04	0	0.01	0.02	0	0	F2R	coagulation factor II thrombin receptor, transcript variant X1
gene11282	0.03	0.02	0.03	0.13	0.1	0.15	0.11	0.04	0.16	0.11	0.18	0.13	IQGAP2	IQ motif containing GTPase activating protein 2
gene11283	3.27	3.47	3.58	3.27	3.12	2.62	5.09	5.72	4.46	4.51	3.68	3.64	F2RL2	coagulation factor II thrombin receptor like 2
gene11284	0	0	0	0	0	0	0	0	0.01	0	0	0.01	SV2C	synaptic vesicle glycoprotein 2C
gene11285	5.65	5.28	5.54	4.39	3.67	4.5	4.73	3.88	4.8	4.41	4.8	4.33	POC5	POC5 centriolar protein, transcript variant X4
gene11286	0	0	0	0	0	0	0	0	0	0	0	0	ANKDD1B	ankyrin repeat and death domain containing 1B
gene11287	0	0	0	0	0	0	0	0	0	0	0	0	LOC108636844	CDGSH iron-sulfur domain-containing protein 1 pseudogene
gene11288	7.24	7.84	7.2	7.91	6.62	7	10.02	11.93	12.04	6.22	8.39	6.67	POLK	DNA polymerase kappa, transcript variant X4
gene11289	13.18	12.69	12.59	10.79	13.37	10.75	14.23	12.47	12.76	9.55	9.85	10.23	COL4A3BP	collagen type IV alpha 3 binding protein, transcript variant X1
gene1129	0.22	0.04	0.19	0	0	0	0	0	0	0	0.03	0	HTR6	5-hydroxytryptamine receptor 6
gene11290	4.97	5.33	5.9	8.83	7.59	8.74	10.07	10.07	10.02	6.91	7.43	8.3	HMGCR	3-hydroxy-3-methylglutaryl-CoA reductase
gene11291	1.82	0.29	0.42	0.44	0.33	0.35	0.58	0.5	0.5	0.31	0.46	0.31	ANKRD31	ankyrin repeat domain 31
gene11292	0.1	0	0	0	0	0	0	0	0	0	0	0	LOC108636845	uncharacterized LOC108636845
gene11293	0.05	0.02	0.06	0.18	0.06	0.06	0.04	0.09	0.08	0.13	0.14	0.08	GCNT4	glucosaminyl (N-acetyl) transferase 4, core 2
gene11294	0	0	0	0	0	0	0	0	0	0	0	0
gene11295	0	0	0	0	0	0	0	0	0	0	0	0	TRNAG-CCC	tRNA-Gly
gene11296	0	0	0	0	0	0	0	0	0	0	0	0
gene11297	0.25	0.2	0.15	0.24	0.17	0.08	0.08	0.14	0.12	0.21	0.19	0.2	DRD1	dopamine receptor D1, transcript variant X1
gene11298	84.21	81.62	84.88	76.03	75.08	76.06	77.01	73.28	76.19	81.66	77.79	76.87	SFXN1	sideroflexin 1
gene11299	0	0	0	0	0	0	0	0	0	0	0	0	HRH2	histamine receptor H2, transcript variant X7
gene113	0.5	0.5	0.4	25.77	0.75	0.75	0.32	0.4	0.5	0.96	1.07	0.89	ROBO1	roundabout guidance receptor 1, transcript variant X6
gene1130	11.29	11.3	12.42	13.6	14.37	13.1	12.72	12.76	11.98	12.83	15.07	13.27	TMCO4	transmembrane and coiled-coil domains 4, transcript variant X4
gene11300	0	0.01	0.03	0	0	0.07	0	0	0.03	0.11	0.04	0.24	CPLX2	complexin 2, transcript variant X2
gene11301	4.49	4.1	4.1	5.86	4.14	6.32	5.75	4.65	6.4	3.96	5.3	4.31	THOC3	THO complex 3
gene11302	0.04	0	0	0	0	0	0	0	0	0.06	0	0
gene11303	15.89	15.32	15.25	8.5	9.85	8.81	11.64	10.67	11.88	10.32	10.61	9.94	SIMC1	SUMO interacting motifs containing 1
gene11304	28.95	26.45	30.55	26.99	25.62	25.29	30.73	29.48	29.43	26.8	25.9	25.77	KIAA1191	KIAA1191 ortholog, transcript variant X7
gene11305	0	0	0	0.12	0	0.05	0.06	0	0	0.16	0.06	0.06	ARL14EPL	ADP ribosylation factor like GTPase 14 effector protein like, transcript variant X1
gene11306	0.08	0.07	0.01	0.03	0.18	0.14	0.2	0.03	0.07	0.36	0.19	0.34	LVRN	laeverin
gene11307	62.91	55.55	62.08	70.74	58.55	66.54	74	73.37	74	70.09	71.06	63.07	AP3S1	adaptor related protein complex 3 sigma 1 subunit, transcript variant X2
gene11308	0	0	0	0	0	0	0	0	0	0	0	0	TRNAW-CCA	tRNA-Trp
gene11309	27.37	24.57	27.12	24.29	22.51	23.85	25.17	22.17	23.81	27.12	25.23	22.07	ATG12	autophagy related 12
gene1131	0	0	0	0	0	0	0	0	0	0	0	0	RNF186	ring finger protein 186
gene11310	19.67	18.41	20.74	31.05	33.51	31.61	35.64	27.57	28.79	27.18	29.43	31.69	CDO1	cysteine dioxygenase type 1
gene11311	74.9	75.02	62.7	80.99	76.77	81.03	75.77	79.13	83.42	68.13	68.36	67.73	TMED7	transmembrane p24 trafficking protein 7
gene11312	0.1	0.12	0.03	0	0	0	0	0	0	0	0.03	0.03
gene11313	4.56	4.08	5.7	6.62	6	7.15	4.93	6.09	5.69	5.48	5.35	5.51	TICAM2	toll like receptor adaptor molecule 2, transcript variant X2
gene11314	0	0	0.11	0	0	0.02	0	0.02	0.04	0	0.05	0.07
gene11315	0	0	0	0	0	0	0	0	0	0	0	0
gene11316	8.62	8.27	10.62	8.35	8.2	8.49	10.27	10.13	9.76	9.24	8.11	9.57	FEM1C	fem-1 homolog C, transcript variant X3
gene11317	0	0	0	0	0	0	0	0	0	0	0	0
gene11318	2.98	2.62	3.17	2.17	2.83	2.41	2.83	2.23	3.03	2.76	3.21	3.02	CCDC112	coiled-coil domain containing 112, transcript variant X2
gene11319	0	0	0	0	0	0	0	0	0	0	0	0
gene1132	6.47	6.46	6.07	8.58	8.51	9.09	9.29	9.42	9.17	6.56	7.46	7.35	OTUD3	OTU deubiquitinase 3, transcript variant X2
gene11320	5.42	4.12	4.05	6.7	5.17	6.36	4.92	4.39	4.94	5.95	5.33	4.69	PGGT1B	protein geranylgeranyltransferase type I subunit beta
gene11321	0.15	0.24	0.38	0.13	0.19	0.12	0.15	0.13	0.12	0.27	0.15	0.07	TRIM36	tripartite motif containing 36, transcript variant X2
gene11322	0	0	0	0	0	0	0	0	0	0	0	0
gene11323	0	0	0	0	0	0	0	0	0	0	0	0	KCNN2	potassium calcium-activated channel subfamily N member 2
gene11324	1.82	4.96	2.83	5.43	5.84	4.77	3.76	4.88	4.84	3.88	3.23	3.47	YTHDC2	YTH domain containing 2
gene11325	5.18	6.35	5.84	6.64	5.16	7.21	3.99	4.77	5.91	5.16	5.9	5.49	NREP	neuronal regeneration related protein, transcript variant X1
gene11326	0	0	0	0	0	0	0	0	0	0	0	0
gene11327	134.96	143.71	142.55	152.35	143.42	148.31	125.68	130.65	126.5	163.36	164.59	151.95	LOC106502506	uncharacterized LOC106502506
gene11328	8.21	8.8	8.39	7.71	7.9	7.95	10.03	10.14	11.25	6.78	6.74	7.75	EPB41L4A	erythrocyte membrane protein band 4.1 like 4A, transcript variant X2
gene11329	7.36	7.83	8.14	7.65	6.81	7.57	7.03	8.36	8.56	6.53	6.49	6.34	APC	APC, WNT signaling pathway regulator, transcript variant X4
gene1133	0.3	0	0.18	0	0.46	0.33	0.25	0	0	0.11	0.51	0.11	PLA2G2E	phospholipase A2 group IIE, transcript variant X2
gene11330	20.52	25.62	27.45	45.02	37.87	45.89	35.26	43.57	43.23	31.39	34.9	34.85	SRP19	signal recognition particle 19
gene11331	28.58	30.89	29.22	44.15	40.13	43.35	37.51	42.32	41.33	41.62	44.45	43.59	REEP5	receptor accessory protein 5
gene11332	7.23	8.01	7.02	5.37	5.73	5.63	6.39	6.56	5.99	5.87	5.99	5.23	DCP2	decapping mRNA 2, transcript variant X2
gene11333	2.64	2.35	2.6	2.64	2.94	2.82	2.25	2.44	2.25	3	2.62	2.82	MCC	mutated in colorectal cancers, transcript variant X2
gene11334	0	0	0	0	0	0	0	0	0	0	0	0	TRNAK-UUU	tRNA-Lys
gene11335	0	0	0	0	0	0	0	0	0	0	0	0
gene11336	0	0	0	0	0	0	0	0	0	0	0	0	LOC106502507	uncharacterized LOC106502507
gene11337	0	0	0	0	0	0	0	0	0	0	0	0	LOC108636900	double homeobox protein 4C-like
gene11338	5.26	6.43	5.51	3.87	3.68	2.95	6.66	5.45	4.64	5.41	4.55	3.79	ZC3H6	zinc finger CCCH-type containing 6
gene11339	6.2	5.84	6.27	5.35	5.6	6.56	5.06	5.44	5.69	5.51	6.51	6.01	ZC3H8	zinc finger CCCH-type containing 8, transcript variant X2
gene1134	0	0	0	0	0	0	0	0	0	0	0	0	LOC102170564	phospholipase A2, membrane associated-like, transcript variant X1
gene11340	19.5	20.26	20.51	23.98	29.55	25.4	23.69	24.74	25.54	19.75	20.58	19.2	FBLN7	fibulin 7, transcript variant X2
gene11341	11.27	10.99	11.21	10.72	10.52	11.61	10.26	10.84	9.88	11.6	10.83	10.59	TMEM87B	transmembrane protein 87B, transcript variant X2
gene11342	1.24	1.44	1.49	0.43	0.62	0.84	0.77	1.46	0.92	0.39	0.37	0.56	MERTK	MER proto-oncogene, tyrosine kinase
gene11343	8.53	10.09	8.05	6.89	7.54	8.11	8.63	8.74	9.17	7.07	7.05	7.64	ANAPC1	anaphase promoting complex subunit 1, transcript variant X2
gene11344	0	0.15	0.47	0	0	0	0	0	0.24	0	0	0
gene11345	0	0	0	0	0	0	0	0	0	0	0	0	TRNAW-CCA	tRNA-Trp
gene11346	66.33	38.28	45.71	40.89	32.12	32.96	49.58	46.39	49.2	20.79	29.93	24.75	LOC102171344	uncharacterized LOC102171344, transcript variant X1
gene11347	1.11	0	1.26	0.46	1.01	0.47	0.23	0.11	0.1	0.34	0.24	0.55	LOC102171160	uncharacterized LOC102171160
gene11348	0.53	1.35	1.63	2.78	2.97	2.66	2.24	2.03	2.2	2.1	1.82	1.77	BCL2L11	BCL2 like 11, transcript variant X4
gene11349	0	0	0.03	0.03	0.1	0.02	0	0	0	0	0	0.03	ACOXL	acyl-CoA oxidase-like
gene1135	0	0	0	0	0	0	0	0	0	0	0	0	PLA2G2A	phospholipase A2 group IIA
gene11350	2.68	2.26	2.28	3.82	3.71	4.81	5.46	6.75	6.56	3.39	3.97	4.09	BUB1	BUB1 mitotic checkpoint serine/threonine kinase, transcript variant X3
gene11351	0	0	0	0	0	0	0	0	0	0	0	0	LOC102171434	two pore calcium channel protein 2
gene11352	36.41	29.62	32.82	18.06	22.19	22.82	27.35	27.56	27	22.54	21.51	21.12	LOC106502597	uncharacterized LOC106502597
gene11353	5.57	6.42	6.2	6.67	7.01	7.5	7.04	6.22	7.74	6.99	7.27	8.17	NPHP1	nephrocystin 1, transcript variant X2
gene11354	0	0	0	0	0	0	0	0	0	0	0	0	MALL	mal, T-cell differentiation protein like
gene11355	0	0	0	0	0	0	0	0	0	0	0	0	MAL	mal, T-cell differentiation protein
gene11356	0	0	0	0	0	0.07	0.18	0	0	0	0	0	LOC102172271	myelin and lymphocyte protein, transcript variant X4
gene11357	21.79	19.5	18.03	27.4	27.34	30.03	21.72	23.48	22.84	25.11	24.39	23.6	MRPS5	mitochondrial ribosomal protein S5
gene11358	0.41	0.75	0.32	1.01	0.71	0.82	0.77	0.87	0.57	0.75	1.08	0.75	LOC102173309	uncharacterized LOC102173309
gene11359	0.97	1.29	1.22	1.55	1.51	1.41	1.38	1.05	1.13	2.41	1.95	1.38	ZNF514	zinc finger protein 514
gene1136	0	0	0	0	0	0	0	0	0	0	0	0	LOC102170006	phospholipase A2, membrane associated
gene11360	5.13	5.77	5.99	5.2	5.97	5.18	5.01	6.01	6.07	5.31	6.49	5.36	ZNF2	zinc finger protein 2, transcript variant X2
gene11361	0.01	0	0.02	0	0	0.01	0	0.01	0	0.01	0.01	0
gene11362	0	0.01	0.02	0	0.04	0	0.01	0.02	0.02	0	0	0	PROM2	prominin 2, transcript variant X3
gene11363	8.05	28.05	16.13	14.8	40.48	16.34	9.03	5.83	16.6	22.19	38.92	11.93	KCNIP3	potassium voltage-gated channel interacting protein 3
gene11364	18.26	24.08	20.2	25.8	28.06	20.2	23.44	19.78	20.52	24.8	23.41	22.97	LOC102175132	fumarylacetoacetate hydrolase domain-containing protein 2
gene11365	0.04	0	0	0.04	0.07	0.03	0.03	0.02	0	0.13	0.07	0.02	GPAT2	glycerol-3-phosphate acyltransferase 2, mitochondrial, transcript variant X1
gene11366	0.12	0.17	0.05	0	0	0.05	0.03	0	0.01	0.11	0.29	0.04	ADRA2B	adrenoceptor alpha 2B, transcript variant X2
gene11367	0	0	0	0	0	0	0	0	0	0	0	0	ASTL	astacin like metalloendopeptidase
gene11368	0.05	0.25	0.09	0.37	0.22	0.34	0.22	0.26	0.46	0.06	0.15	0.08	DUSP2	dual specificity phosphatase 2
gene11369	14.98	18.26	10.61	11.8	12.99	15.08	11.04	12.08	19.27	21.72	14.01	16.11	STARD7	StAR related lipid transfer domain containing 7, transcript variant X2
gene1137	0	0	0.15	0.07	0.13	0	0	0.26	0.06	0.4	0	0	PLA2G5	phospholipase A2 group V
gene11370	0	0.24	0.26	0.12	0.04	0.03	0.16	0	0.1	0.04	0.04	0	LOC108637128	uncharacterized LOC108637128, transcript variant X1
gene11371	19.27	15.81	17.04	16.3	20.2	18.08	19.28	17.44	18.44	12.85	16.93	16.25	TMEM127	transmembrane protein 127
gene11372	13.27	11.59	12.77	12.66	11.51	11.56	12.69	12	14.69	11.41	10.93	11.7	CIAO1	cytosolic iron-sulfur assembly component 1
gene11373	38.58	37.01	35.9	44.94	47.54	45.94	38.87	38.14	39.35	38.3	39.94	41.46	SNRNP200	small nuclear ribonucleoprotein U5 subunit 200
gene11374	0	0	0	0	0	0	0	0	0	0	0	0
gene11375	0	0	0	0	0	0	0	0	0	0	0	0	TRNAR-CCU	tRNA-Arg
gene11376	0.9	0.91	1.13	0.93	1.05	1.04	1.43	1.99	1.31	1.16	1.34	1.5	ITPRIPL1	inositol 1,4,5-trisphosphate receptor interacting protein-like 1, transcript variant X2
gene11377	1.07	1.14	1.33	3.41	2.59	3.49	4.24	3.87	4.3	2.11	2.65	2.59	NCAPH	non-SMC condensin I complex subunit H, transcript variant X2
gene11378	0.09	0	0	0	0.02	0	0	0	0.02	0.06	0	0.05	NEURL3	neuralized E3 ubiquitin protein ligase 3
gene11379	0.67	1.19	0.85	0.69	0.69	0.69	0.98	0.66	0.78	1.03	0.97	1.05	ARID5A	AT-rich interaction domain 5A, transcript variant X2
gene1138	0	0	0	0	0	0	0	0	0	0	0	0	LOC102168673	group IID secretory phospholipase A2, transcript variant X2
gene11380	10.72	10.2	9.7	10.54	9.76	11.6	10.91	12.08	12.01	10	10.82	10.6	KANSL3	KAT8 regulatory NSL complex subunit 3, transcript variant X7
gene11381	0.15	0.08	0.08	0.07	0.08	0.06	0.2	0.13	0.12	0.11	0.09	0.08	FER1L5	fer-1 like family member 5
gene11382	8.42	7.64	8.03	5.96	6.61	5.68	7.44	5.79	5.77	6.26	7.4	6.18	LMAN2L	lectin, mannose binding 2 like, transcript variant X6
gene11383	10.43	9.25	9.99	3.59	4.1	3.17	4.9	4.62	4.59	6.48	5.9	6.45	CNNM4	cyclin and CBS domain divalent metal cation transport mediator 4
gene11384	8.51	7.12	8.36	5.33	5.89	6.03	7.76	6.55	6.63	6.32	6.22	7	CNNM3	cyclin and CBS domain divalent metal cation transport mediator 3, transcript variant X1
gene11385	1.5	1.21	1.31	1.87	1.56	1.67	1.41	2.22	1.7	1.74	2.04	1.92	ANKRD23	ankyrin repeat domain 23
gene11386	1.61	2.55	2.76	2.91	1.85	2.66	4.98	1.7	2.65	1.07	1.14	1.39	ANKRD39	ankyrin repeat domain 39
gene11387	9.6	10.92	10.25	9.66	10.19	9.19	10.29	8.89	9.17	10.22	8.68	9.1	SEMA4C	semaphorin 4C, transcript variant X4
gene11388	0.06	0.23	0.07	0.21	0.35	0.13	0	0.05	0	0.1	0	0.34	FAM178B	family with sequence similarity 178 member B, transcript variant X1
gene11389	222.75	234.2	226.41	323.08	280.26	314.68	197.21	236.92	223.09	221.87	264.03	251.52	LOC102179291	cytochrome c oxidase subunit 5B, mitochondrial
gene1139	0	0	0	0	0	0	0	0	0	0	0	0	LOC108633234	group IID secretory phospholipase A2-like, transcript variant X3
gene11390	40	37.44	37.65	32.76	34.16	34.09	33.38	35.94	31.26	32.7	33.34	33.87	ACTR1B	ARP1 actin-related protein 1 homolog B, centractin beta, transcript variant X2
gene11391	0.03	0	0	0	0	0	0	0	0.01	0	0	0.07	LOC102176695	tyrosine-protein kinase ZAP-70, transcript variant X1
gene11392	13.74	12.99	12.66	13.48	13.37	13.73	14.16	14.72	14.64	12.56	13.09	12.42	TMEM131	transmembrane protein 131, transcript variant X2
gene11393	0.1	0.1	0.14	0.16	0.23	0.27	0.11	0.08	0.06	0.07	0.21	0.18	VWA3B	von Willebrand factor A domain containing 3B
gene11394	0.13	0.13	0.25	0.15	0.16	0.09	0.18	0.07	0.12	0.24	0.1	0.25	CNGA3	cyclic nucleotide gated channel alpha 3, transcript variant X2
gene11395	12.97	14.88	13.66	11.92	13.39	12.65	14.62	14.12	14.48	12.28	12.03	12.13	INPP4A	inositol polyphosphate-4-phosphatase type I A, transcript variant X9
gene11396	17.24	21.72	17.85	26.82	20.64	21.49	17.82	20.53	21.55	22.65	20.98	16.96	LOC102182511	cytochrome c oxidase assembly factor 5
gene11397	29.73	28.41	28.11	28.87	30.12	30.17	31.36	28.66	29.15	25.8	28	27.01	UNC50	unc-50 inner nuclear membrane RNA binding protein, transcript variant X5
gene11398	1.06	0.82	1.37	0.57	1.07	0.67	1.18	1.16	1.11	0.8	0.84	0.85	MGAT4A	mannosyl (alpha-1,3-)-glycoprotein beta-1,4-N-acetylglucosaminyltransferase, isozyme A, transcript variant X2
gene11399	0.27	0.06	0.24	0	0.05	0	0	0	0	0.05	0	0	LOC108637129	F-box/LRR-repeat protein 14-like
gene114	0	0	0	0	0	0	0	0	0	0	0	0
gene1140	0	0	0	0	0	0	0	0	0	0	0	0	PLA2G2F	phospholipase A2 group IIF, transcript variant X2
gene11400	0	0	0	0	0	0.02	0	0	0	0	0	0	KIAA1211L	KIAA1211 like, transcript variant X6
gene11401	3.78	3.17	3.06	2.87	2.26	2.39	3.36	25.99	23.15	2.65	28.25	3.41	TSGA10	testis specific 10
gene11402	0	0	0	0	0	0	0	0	0	0	0	0	C11H2orf15	chromosome 11 C2orf15 homolog
gene11403	3.69	4.33	3.67	5.56	5.03	5.89	5.55	5.61	7.41	5.31	6.61	4.33	LIPT1	lipoyltransferase 1, transcript variant X1
gene11404	4.4	5.92	4.3	4.98	6.15	6.87	5.42	3.98	4.48	3.54	5.04	4.18	MITD1	microtubule interacting and trafficking domain containing 1, transcript variant X3
gene11405	23.05	21.18	17.63	27	20.64	25.58	21.53	24.79	26.8	15.25	18.08	18.56	MRPL30	mitochondrial ribosomal protein L30, transcript variant X4
gene11406	0	0	0	0	0	0	0	0	0	0	0	0.03	LYG2	lysozyme g2, transcript variant X2
gene11407	0	0	0	0	0	0	0	0	0	0	0	0	LYG1	lysozyme g1
gene11408	27.61	28.3	29.4	35.2	29.41	34.78	27.26	32.88	32.22	31.02	31.1	29.68	TXNDC9	thioredoxin domain containing 9, transcript variant X4
gene11409	18.27	17.8	19.6	30.92	29.84	32.76	20.53	25.4	24.75	24.62	26.05	25.57	EIF5B	eukaryotic translation initiation factor 5B, transcript variant X2
gene1141	0	0	0	0	0.03	0	0.1	0.09	0	0	0	0	PLA2G2C	phospholipase A2 group IIC, transcript variant X2
gene11410	8.68	9.84	8.59	7.26	6.92	7.71	8.37	8.41	8.68	5.77	6.55	6.04	REV1	REV1, DNA directed polymerase, transcript variant X2
gene11411	9.92	9.89	10.14	10.87	11.4	9.95	9.82	9.36	9.61	11.01	10.65	10.91	AFF3	AF4/FMR2 family member 3, transcript variant X2
gene11412	0	0	0	0	0	0	0	0	0	0	0	0	TRNAC-GCA	tRNA-Cys
gene11413	0	0	0.05	0	0.02	0	0	0	0	0	0.03	0	LONRF2	LON peptidase N-terminal domain and ring finger 2
gene11414	31.55	31.37	29.99	28.74	28.02	26.75	28.93	28.61	26.21	26.43	24.2	26.42	CHST10	carbohydrate sulfotransferase 10
gene11415	0	0	0	0	0	0	0	0	0	0	0	0	NMS	neuromedin S
gene11416	23.83	20.21	23.1	38.95	31.68	40.75	32.76	36.21	37.29	28.74	32.85	35.62	PDCL3	phosducin like 3
gene11417	0.58	0.36	0.43	0.17	0.45	0.32	0.79	0.6	0.49	0.52	0.35	0.6	NPAS2	neuronal PAS domain protein 2
gene11418	0	0	0	0	0	0.39	0	0	0	0	0	0
gene11419	1677.1	1619.2	1695.6	1559.27	1589.77	1507.94	1546.04	1452.84	1414.51	1735.02	1696.47	1747.36	RPL31	ribosomal protein L31
gene1142	0	0	0.05	0	0.08	0.11	0.04	0	0	0.16	0.13	0.24	UBXN10	UBX domain protein 10
gene11420	3.62	4.32	3.87	5.26	6.01	5.03	6.38	6	6.21	4.77	5.22	4.84	TBC1D8	TBC1 domain family member 8, transcript variant X2
gene11421	9.2	8.8	9.59	11.81	11.85	12.13	12.76	13	11.95	9.42	9.2	10.03	CNOT11	CCR4-NOT transcription complex subunit 11
gene11422	10.07	8.8	8.79	5.03	5.27	5.33	6.93	6.7	7.71	5.1	5.54	5.95	RNF149	ring finger protein 149
gene11423	0.05	0.05	0.06	0	0.02	0	0.01	0.02	0.01	0	0	0.01	CREG2	cellular repressor of E1A stimulated genes 2
gene11424	0	0	0	0	0	0	0	0	0	0	0	0	RFX8	RFX family member 8, lacking RFX DNA binding domain
gene11425	24.13	25.18	25.2	33.07	31.91	32.39	37.91	36.18	37.38	27.02	27	26.94	MAP4K4	mitogen-activated protein kinase kinase kinase kinase 4, transcript variant X27
gene11426	0.16	0.38	0.09	0.35	0.28	0.18	0.57	0.34	0.11	0.52	0.54	0.3	IL1R2	interleukin 1 receptor type 2, transcript variant X1
gene11427	13.18	15.61	15.3	32.04	32.74	31.08	32.49	31.86	30.45	31.11	29.45	29.44	IL1R1	interleukin 1 receptor type 1, transcript variant X9
gene11428	0	0	0	0	0	0	0	0	0	0.03	0	0	IL1RL2	interleukin 1 receptor like 2, transcript variant X8
gene11429	0	0	0	0	0.02	0	0.09	0	0	0.02	0	0.11	IL1RL1	interleukin 1 receptor like 1, transcript variant X1
gene1143	0	0	0	0	0	0	0.01	0.02	0.02	0	0	0	VWA5B1	von Willebrand factor A domain containing 5B1
gene11430	0.56	1.05	0.73	1.55	1.7	2.09	2.16	1.73	1.52	2.86	2.24	2.43	IL18R1	interleukin 18 receptor 1
gene11431	0	0	0	0	0	0	0	0	0	0	0	0	IL18RAP	interleukin 18 receptor accessory protein
gene11432	0	0	0	0	0	0	0	0	0	0	0	0	SLC9A4	solute carrier family 9 member A4
gene11433	0.06	0.01	0	0	0.02	0.02	0	0.01	0	0	0.04	0	SLC9A2	solute carrier family 9 member A2
gene11434	3.11	2.76	2.75	3.42	2.89	3.47	3.14	3.17	2.8	2.24	2.28	3.24	MFSD9	major facilitator superfamily domain containing 9
gene11435	0.03	0.13	0.15	0.01	0.1	0.01	0.08	0.04	0.05	0.05	0.07	0.03	TMEM182	transmembrane protein 182, transcript variant X2
gene11436	0	0	0	0	0	0	0	0	0	0	0	0	LOC106502584	uncharacterized LOC106502584
gene11437	0	0	0	0	0	0	0	0	0	0	0	0	LOC106502596	uncharacterized LOC106502596
gene11438	0	0	0	0	0	0	0	0	0	0	0	0	POU3F3	POU class 3 homeobox 3
gene11439	0	0	0	0	0	0	0	0	0	0	0	0	LOC106502585	uncharacterized LOC106502585, transcript variant X2
gene1144	0	0	0	0	0.02	0	0	0.04	0	0.14	0.08	0	CAMK2N1	calcium/calmodulin dependent protein kinase II inhibitor 1
gene11440	6.18	7.58	6.83	9.32	9.43	10.34	7.27	8.86	8.74	7.79	8.28	8.36	MRPS9	mitochondrial ribosomal protein S9
gene11441	0.24	1.36	1.78	2.97	1.95	2.24	1.2	0.38	1.23	1.25	1.23	2.06	LOC102186210	thiosulfate sulfurtransferase/rhodanese-like domain-containing protein 3
gene11442	0.04	0	0.08	0	0.13	0.11	0.13	0.07	0.03	0.17	0.28	0.06	GPR45	G protein-coupled receptor 45
gene11443	3.98	4.32	4.33	5.98	7.04	6.77	6.44	6.16	6.88	4.64	4.66	4.53	TGFBRAP1	transforming growth factor beta receptor associated protein 1
gene11444	5.12	3.76	4.42	4.69	5.34	6.79	6.92	6.47	5.02	4.68	5.69	6.89	LOC106502586	uncharacterized LOC106502586, transcript variant X2
gene11445	3.78	3.94	3.24	5.09	4.95	5.27	4.84	5.33	5.17	3.63	4.6	3.62	C11H2orf49	chromosome 11 C2orf49 homolog
gene11446	58.97	63.51	50.06	99.44	92.26	98.13	63.41	67.28	70.67	49.4	62.77	59.61	FHL2	four and a half LIM domains 2, transcript variant X4
gene11447	0	0	0	0	0	0	0	0	0	0	0	0	TACR1	tachykinin receptor 1
gene11448	45.27	38.84	45.46	40.42	43.92	43.34	42.54	40.62	41.64	46.22	45.84	51.29	POLE4	DNA polymerase epsilon 4, accessory subunit
gene11449	36.3	36.37	35.63	24.13	24.08	25.55	25.37	24.94	26.52	31.5	29.56	33.04	HK2	hexokinase 2
gene1145	6.92	7.55	7	6.62	7.8	7.06	6.19	7.49	7.37	6	7.22	7.7	MUL1	mitochondrial E3 ubiquitin protein ligase 1
gene11450	0.64	0.29	0.39	0	0	0	0.27	0.09	0.08	0	0	0
gene11451	3.92	2.53	3.84	5.05	1.52	1.76	4.39	1.48	1.65	1.71	2.48	3.02	LOC102191530	uncharacterized LOC102191530
gene11452	0	0	0	0	0	0	0	0	0	0	0	0
gene11453	6.91	6.75	6.12	8.17	8	7.74	9.17	9.64	9.87	9.57	9.1	9.8	SEMA4F	ssemaphorin 4F, transcript variant X3
gene11454	0	0	0	0	0	0.05	0.03	0	0	0	0.03	0	M1AP	meiosis 1 associated protein
gene11455	0	0	0	0	0	0	0	0.16	0	0.04	0	0
gene11456	6.14	7.33	6.36	7.18	7.17	6.96	6.67	5.33	5.92	6.23	6.16	6.79	DOK1	docking protein 1, transcript variant X2
gene11457	59.81	62.35	64.73	56.17	62.61	51.99	60.41	52.19	52.4	66.17	61.48	61.17	LOXL3	lysyl oxidase like 3, transcript variant X8
gene11458	16.07	17.82	17.32	9.06	10.57	10.26	10.87	10.63	10.64	13.45	12.33	12.67	HTRA2	HtrA serine peptidase 2
gene11459	51.36	50.5	48.5	50.94	50.86	48.04	43.7	41.35	41.06	41.39	43.18	43.7	AUP1	ancient ubiquitous protein 1, transcript variant X1
gene1146	0.53	0.62	0.67	0.31	0.47	0.37	0.79	0.42	0.2	1.24	1.05	0.74	FAM43B	family with sequence similarity 43 member B
gene11460	1.58	1.48	1.98	1.22	1.8	1.84	1.31	1.2	1.32	2.71	2.14	2.48	DQX1	DEAQ-box RNA dependent ATPase 1, transcript variant X4
gene11461	0.27	0.03	0	0.16	0.46	0.35	0.09	0.31	0.6	0.43	0.32	0.39	TLX2	T-cell leukemia homeobox 2
gene11462	12.04	12.43	12.06	12.53	9.55	8.58	9.31	11.2	9.11	9	9.79	6.84	PCGF1	polycomb group ring finger 1
gene11463	0	0	0	0.22	0	0	0	0.31	0	0	0	0	LOC108637131	uncharacterized LOC108637131
gene11464	0	0	0	0	0.1	0	0	0	0	0	0.3	0.09	LBX2	ladybird homeobox 2
gene11465	0.92	0.33	0.59	0.39	0.49	0.4	0.58	0.48	0.33	0.66	0.65	0.54	TTC31	tetratricopeptide repeat domain 31
gene11466	3.69	4.2	4.18	2.69	2.59	2.71	3.64	3.79	2.59	3.24	3.01	2.97	CCDC142	coiled-coil domain containing 142, transcript variant X4
gene11467	21.03	21.44	22.77	15.42	16.1	15.98	18.27	16.91	18.28	13.07	14.36	15.81	MRPL53	mitochondrial ribosomal protein L53
gene11468	7.76	8.16	8.43	9.02	8.59	8.65	10.84	11.74	12.2	10.2	9.67	11.21	MOGS	mannosyl-oligosaccharide glucosidase
gene11469	32.67	28.97	32.72	32.56	34.18	30.13	34.61	28.78	25.3	29.23	32.53	33.11	WBP1	WW domain binding protein 1, transcript variant X2
gene1147	18.55	13.14	16.97	4.66	5.64	4.9	7.22	5.23	4.38	22.12	15.02	17.34	CDA	cytidine deaminase
gene11470	3.14	4.51	2.95	2.63	3.23	2.59	2.77	2.61	2.78	4.26	4.74	3.52	RTKN	rhotekin, transcript variant X4
gene11471	36.92	34.26	36.81	30.57	28.57	26.37	32.76	26.23	25.11	31.63	29.52	28	INO80B	INO80 complex subunit B
gene11472	17.37	18.12	18.86	10.15	12.96	9.93	14.13	13.9	12.38	12.43	10.75	12.66	WDR54	WD repeat domain 54, transcript variant X4
gene11473	0.21	0.19	0.19	0.12	0.05	0.31	0.07	0.19	0.4	0.28	0.37	0.21	C11H2orf81	chromosome 11 C2orf81 homolog
gene11474	0	0	0	0	0	0	0	0	0	0	0.05	0	LOC102174666	retinol dehydrogenase 12, transcript variant X2
gene11475	37	36.1	34.63	43.53	41.42	41.97	37.57	37.4	37.21	35.35	35.88	37.12	DCTN1	dynactin subunit 1, transcript variant X11
gene11476	0	0	0	0	0	0	0	0	0	0	0	0	LOC102183607	bcl-2-like protein 1
gene11477	0	0	0.09	0.07	0.04	0.06	0.09	0.01	0.06	0.04	0.03	0	SLC4A5	solute carrier family 4 member 5
gene11478	0.07	0.13	0.21	0.08	0.22	0.32	0.17	0.21	0.18	0.3	0.14	0.04	LOC108637132	uncharacterized LOC108637132
gene11479	24.32	25.13	26.19	52.08	45.8	47.97	34.33	37.11	37.01	41.86	47.77	44.61	MTHFD2	methylenetetrahydrofolate dehydrogenase (NADP+ dependent) 2, methenyltetrahydrofolate cyclohydrolase, transcript variant X2
gene1148	18.06	15.7	16.75	19.07	19.21	20.03	18.71	19.77	18.35	17.89	17.34	17.81	PINK1	PTEN induced putative kinase 1
gene11480	23.62	24.68	23.91	26.54	26.2	25.06	24.95	26.64	26.56	26.06	27.54	25.31	MOB1A	MOB kinase activator 1A
gene11481	21.57	19.93	14.61	28.21	20.85	25.2	16.91	26.01	21.29	18.91	19.68	22.24	BOLA3	bolA family member 3
gene11482	2.38	4.95	3.18	7.25	2.62	2.56	2.73	4.92	22.76	2.5	1.67	2.1	TET3	tet methylcytosine dioxygenase 3, transcript variant X3
gene11483	6.36	10.73	11.73	16.07	11.17	15.31	16.09	14.75	10.95	12.54	14.42	15.69	DGUOK	deoxyguanosine kinase, transcript variant X5
gene11484	134.41	142.58	118.83	173.38	119.97	187.8	92.94	121.57	134.78	78.76	127.38	120.11	ACTG2	actin, gamma 2, smooth muscle, enteric, transcript variant X2
gene11485	0.5	0.65	0.61	0.66	0.6	0.87	0.62	1.13	1.15	0.42	0.46	0.25
gene11486	9.5	10.89	11.16	8.01	8.91	6.63	9.48	9.67	8.61	9.78	8.92	9.1	STAMBP	STAM binding protein, transcript variant X2
gene11487	0	0	0.06	0	0	0	0	0	0	0	0	0	C11H2orf78	chromosome 11 C2orf78 homolog
gene11488	14.75	12.18	14.07	15.65	15.53	15.8	13.89	13.94	15.29	13.44	12.37	11.93	DUSP11	dual specificity phosphatase 11, transcript variant X2
gene11489	8.66	8.54	9.29	8.13	7.92	9.28	8.46	8.59	9.28	9.84	10.54	9.74	TPRKB	TP53RK binding protein, transcript variant X7
gene1149	121.1	113.58	109.15	154.43	162.11	162.5	139.58	137.52	136.41	129.44	143.05	147.08	DDOST	dolichyl-diphosphooligosaccharide--protein glycosyltransferase non-catalytic subunit
gene11490	0.04	0.13	0.13	0.12	0.09	0	0	0.26	0.05	0.12	0.09	0.09	NAT8	N-acetyltransferase 8 (putative)
gene11491	6.68	20.83	6.83	4.37	4.03	4.52	4.75	5.18	4.91	4.65	24.97	4.52	ALMS1	ALMS1, centrosome and basal body associated protein, transcript variant X6
gene11492	0	0	0	0	0	0.31	0	0	0	0	0	0
gene11493	0.03	0	0	0	0	0	0.02	0.1	0	0.14	0	0	EGR4	early growth response 4, transcript variant X2
gene11494	0.26	0.44	0.25	0.26	0.19	0.3	0.33	0.12	0.2	0.38	0.25	0.26	FBXO41	F-box protein 41
gene11495	70.53	66.41	64.08	103.38	98.42	108.28	85.06	86.56	89.34	89.45	90.73	94.75	CCT7	chaperonin containing TCP1 subunit 7
gene11496	8.37	7.39	9.05	7.45	6.66	7.93	12.54	11.37	13.44	6.49	8.19	8.24	PRADC1	protease associated domain containing 1
gene11497	8.78	9.31	9.42	11.09	11.25	13.01	9.83	9.6	10.99	9.05	10.61	11.04	SMYD5	SMYD family member 5
gene11498	0	0	0	0	0	0	0	0	0	0	0	0	NOTO	notochord homeobox
gene11499	0	0	0	0	0	0	0	0	0	0	0	0
gene115	0	0	0	0	0	0	0	0	0	0	0	0
gene1150	3.84	3.92	3.89	10.72	8.94	9.19	6.64	7.88	8.38	7.22	7.83	8.01	LOC106503576	uncharacterized LOC106503576, transcript variant X2
gene11500	5.58	4.91	6.66	6.36	6.13	5.62	7.4	6.95	6.5	5.9	5.77	6.58	RAB11FIP5	RAB11 family interacting protein 5, transcript variant X5
gene11501	2.3	1.58	1.87	1.56	1.57	1.52	2.24	2.19	2.3	1.52	1.62	1.54	SFXN5	sideroflexin 5, transcript variant X1
gene11502	0	0	0	0	0	0	0	0	0	0	0	0.03	EMX1	empty spiracles homeobox 1
gene11503	24.31	26.82	23.1	40.07	42.7	41.47	33.67	33.52	32.44	32.21	32.21	36.71	SPR	sepiapterin reductase (7,8-dihydrobiopterin:NADP+ oxidoreductase)
gene11504	9.62	8.93	9.39	8.07	8.06	8.94	8.24	7.83	7.83	8.51	7.39	8.73	EXOC6B	exocyst complex component 6B
gene11505	0	0	0.1	0.04	0	0	0	0	0.04	0	0	0.08
gene11506	0.9	0.58	0.59	0.14	0.63	0.36	0.33	0.31	0	0.31	0	0.5
gene11507	1.01	1.19	1.12	0.99	1.28	0.86	1.36	1.56	1.51	2.39	2.35	2.31	LOC102187233	cytochrome P450 26B1
gene11508	1.26	1.29	1.19	2.45	1.83	2.28	1.23	1.62	1.42	1.71	1.73	1.6	DYSF	dysferlin, transcript variant X22
gene11509	0	0	0	0	0	0	0	0	0	0	0	0
gene1151	6.4	6.82	6.27	6.38	7.09	7.08	6.1	5.97	6.09	5.76	5.55	6.08	KIF17	kinesin family member 17
gene11510	0.56	0.34	0.52	0	0.32	0.39	0.84	0.3	1.59	0.61	0.95	1.62
gene11511	28.41	28.98	28.28	24.59	24.15	25.51	22.91	25.62	24.44	24.67	26.46	24.07	ZNF638	zinc finger protein 638, transcript variant X3
gene11512	0	0	0	0	0	0	0	0	0	0	0	0	TRNAS-GGA	tRNA-Ser
gene11513	2.67	2.66	4.32	2.66	1.56	2.18	2.15	1.58	2.54	9.71	1.7	4.19	PAIP2B	poly(A) binding protein interacting protein 2B, transcript variant X2
gene11514	9.81	8.6	8.85	11.83	10.61	12.13	9.51	9.59	9.28	10.42	11.19	12.22	NAGK	N-acetylglucosamine kinase
gene11515	27.96	26.93	25.9	24.21	28.25	26.73	27.62	25.48	25.31	26.22	23.85	25.28	TEX261	testis expressed 261
gene11516	0	0	0	0	0	0	0	0	0	0	0	0	ANKRD53	ankyrin repeat domain 53
gene11517	0.15	0.02	0.02	0.02	0.09	0.12	0	0.01	0.04	0.06	0.13	0.01	ATP6V1B1	ATPase H+ transporting V1 subunit B1
gene11518	0.93	1.91	1.88	3.7	1.97	3.12	1.69	2.64	2.02	3.15	3.41	2.85	VAX2	ventral anterior homeobox 2
gene11519	0.16	0.2	0.09	0.22	0.16	0.24	0.1	0.23	0.14	0.28	0.15	0.21	CD207	CD207 molecule
gene1152	0.49	0.69	0.88	5.29	3.24	3.86	2.4	2.28	2.45	1.36	4.16	3.16	SH2D5	SH2 domain containing 5, transcript variant X2
gene11520	0.32	0.05	0.05	0.07	0.13	0.04	0.02	0.02	0	0.11	0.11	0.02	CLEC4F	C-type lectin domain family 4 member F, transcript variant X2
gene11521	0	0	0	0	0	0	0	0	0	0	0	0	FIGLA	folliculogenesis specific bHLH transcription factor, transcript variant X1
gene11522	2.37	1.87	2.51	1.96	1.55	1.92	1.47	1.79	1.81	1.34	1.67	1.74	ADD2	adducin 2
gene11523	0.67	0.67	0.64	0.36	0.38	0.42	0.59	0.5	0.62	0.19	0.28	0.25	TGFA	transforming growth factor alpha, transcript variant X2
gene11524	5.74	5.16	5.94	6.3	6.75	4.49	6.08	5.61	6.23	6.6	5.67	5.21	LOC102186488	transforming protein RhoA pseudogene
gene11525	0	0.13	0	0	0	0	0	0	0	0	0	0
gene11526	0	11.07	0	0	0	0	0	0	0	0	0	0
gene11527	8.61	8.47	6.32	15.82	13.25	14.81	9.5	10.66	12.02	10.43	10.87	11.22	FAM136A	family with sequence similarity 136 member A
gene11528	0	0	0.01	0	0.01	0	0	0	0	0	0	0	XDH	xanthine dehydrogenase
gene11529	0	0	0	0	0	0	0	0	0	0	0	0	LOC108637103	uncharacterized LOC108637103
gene1153	31.37	30.14	30.92	33.71	31.04	32.58	29.44	28.9	30.76	29.69	30.91	31.16	HP1BP3	heterochromatin protein 1 binding protein 3, transcript variant X6
gene11530	0	0.08	0	0	0	0	0	0	0	0	0	0	SRD5A2	steroid 5 alpha-reductase 2, transcript variant X1
gene11531	11.93	13.1	10.54	18.49	14.98	14.7	16.4	18.48	18.87	14.17	14.64	16.13	MEMO1	mediator of cell motility 1, transcript variant X2
gene11532	32.73	35.86	34.78	37.25	41.59	42.99	40.24	39.24	40.53	36.24	37.74	36.73	DPY30	dpy-30, histone methyltransferase complex regulatory subunit, transcript variant X1
gene11533	1.1	0.49	1.34	0.99	1.33	0.82	0.23	0.87	0.19	0.59	0.08	2.5
gene11534	2.83	2.78	3.47	2.76	2.86	2.91	2.95	2.8	3.13	2.71	2.92	2.56	SPAST	spastin, transcript variant X3
gene11535	4.66	4.81	4.51	5.34	5.23	5.4	4.98	5.36	5.32	5.58	5.61	4.96	SLC30A6	solute carrier family 30 member 6, transcript variant X1
gene11536	0	0	0	0	0.01	0	0	0	0	0.01	0	0	NLRC4	NLR family CARD domain containing 4
gene11537	5.48	5.3	5.06	4.56	4.5	4.44	5.88	6.28	6.18	4.96	4.77	4.53	YIPF4	Yip1 domain family member 4
gene11538	7.1	6.96	6.83	6.67	7.12	6.7	6.58	7.2	7.1	5.97	6.25	6.2	BIRC6	baculoviral IAP repeat containing 6, transcript variant X6
gene11539	0	0	0.12	0.42	0.1	0.09	0.54	1.2	0.53	0.61	0	0.3	LOC108637104	uncharacterized LOC108637104
gene1154	24.05	23.24	22.23	25.66	25.52	24.6	25.75	26.45	27.08	23.46	25.38	24.54	EIF4G3	eukaryotic translation initiation factor 4 gamma 3, transcript variant X13
gene11540	9.85	8.69	11.6	11.89	11.23	10.8	8.9	9.44	9.63	10.8	10.46	11.06	TTC27	tetratricopeptide repeat domain 27, transcript variant X5
gene11541	0	0.07	0.29	0.07	0.06	0.22	0.26	0.19	0.06	0.26	0	0.12
gene11542	18.07	19.86	18.52	38.56	39.53	37.9	32.25	31.4	30.7	40.5	39.15	39.49	LTBP1	latent transforming growth factor beta binding protein 1, transcript variant X7
gene11543	0	0	0	0	0	0	0	0	0	0	0	0	RASGRP3	RAS guanyl releasing protein 3, transcript variant X4
gene11544	0	0	0	0	0	0	0	0	0	0	0	0	TRNAA-UGC	tRNA-Ala
gene11545	14.75	15.19	17.07	22.48	20.69	23.02	21.81	23.64	23.18	18.61	21.47	19.48	FAM98A	family with sequence similarity 98 member A
gene11546	0	0	0	0	0	0	0	0	0	0	0	0
gene11547	0	0	0	0	0	0	0	0	0	0	0	0
gene11548	0	0	0	0	0	0	0	0	0	0	0	0
gene11549	86.66	81.28	81.12	60.26	59.25	61.93	69.7	72.01	78.85	49.27	60.96	60.84	CRIM1	cysteine rich transmembrane BMP regulator 1
gene1155	0	0	0	0	0	0	0	0	0	0	0	0
gene11550	18.41	20.05	24.26	17.89	18.18	17.5	19.01	18.86	17.6	19.79	17.13	19.58	FEZ2	fasciculation and elongation protein zeta 2, transcript variant X3
gene11551	0.05	0	0	0	0	0.01	0.02	0	0	0	0.01	0.06	VIT	vitrin, transcript variant X1
gene11552	6.93	7.82	7.6	7.11	6.93	7.18	7.3	7.87	8.18	6.7	6.13	6.72	STRN	striatin, transcript variant X2
gene11553	3.09	2.78	2.83	3.93	3.56	3.53	3.51	4.83	3.93	3.6	3.67	3.84	HEATR5B	HEAT repeat containing 5B, transcript variant X2
gene11554	5.61	5.68	5.26	7.4	7.73	8.36	7.61	8.56	8.26	7.61	7.78	7.43	GPATCH11	G-patch domain containing 11, transcript variant X1
gene11555	9.08	8.78	9.07	12.13	13.32	10.63	13.71	14.35	15.07	12.07	11.81	11.83	EIF2AK2	eukaryotic translation initiation factor 2 alpha kinase 2, transcript variant X3
gene11556	0	0	0	0	0	0	0	0	0	0	0	0	SULT6B1	sulfotransferase family 6B member 1
gene11557	5.63	9.23	8.33	6.1	8.98	9.21	8.46	10.23	9.87	7.69	6.53	7.04	CEBPZOS	CEBPZ opposite strand, transcript variant X5
gene11558	22.67	26.88	24.51	28.07	24.17	28.71	25.3	25.55	24.9	24.03	24.45	24.2	CEBPZ	CCAAT/enhancer binding protein zeta, transcript variant X1
gene11559	6.35	7.57	60.66	7.83	7.62	7.28	7.14	8.09	21.21	5.46	7.18	5.93	NDUFAF7	NADH:ubiquinone oxidoreductase complex assembly factor 7, transcript variant X2
gene1156	10.76	9.71	10.25	13.47	14.57	13.42	13.26	13.45	12.24	17.99	16.65	16.67	ECE1	endothelin converting enzyme 1, transcript variant X2
gene11560	13.73	13.93	13.78	17.59	16.88	17.57	17.45	17.4	17.53	16.07	17.19	16.63	PRKD3	protein kinase D3
gene11561	0.55	0.76	1.3	1.36	1.89	1.61	0.88	1.21	1.21	1.69	31.89	1.44	QPCT	glutaminyl-peptide cyclotransferase
gene11562	67.35	67.08	64.85	103.54	101.87	104.9	73.67	81.38	86.49	43.14	56.3	56.89	CDC42EP3	CDC42 effector protein 3, transcript variant X1
gene11563	47.04	3.45	1.52	1.87	1.75	2.09	1.72	2.52	1.62	1.55	1.81	1.9	RMDN2	regulator of microtubule dynamics 2, transcript variant X2
gene11564	0	0.59	0	0.19	0	0	0.2	0	0	0.18	0	0.17
gene11565	0.73	1.02	0.89	9.6	8.58	8.98	8.12	12.46	11.06	3.58	3.58	3.66	LOC102184252	cytochrome P450 1B1
gene11566	0	0	0	0	0	0	0	0	0	0	0	0
gene11567	6.77	6.7	6.89	5.77	5.34	5.9	5.08	6.62	6.57	5.47	6.03	5.28	ATL2	atlastin GTPase 2, transcript variant X3
gene11568	0	0	0	0	0	0	0	0	0	0	0	0
gene11569	7.41	7.53	7.66	11.88	11.26	12.07	12.24	12.91	13.28	8.95	9.65	10.71	HNRNPLL	heterogeneous nuclear ribonucleoprotein L like, transcript variant X2
gene1157	0	0	0.02	0.06	0.11	0.16	0.07	0.02	0.13	0.09	0.16	0	ALPL	alkaline phosphatase, liver/bone/kidney, transcript variant X2
gene11570	22.03	20.86	19.41	19.74	19.65	20.47	22.85	23.62	22.51	13.89	15.49	17.28	GALM	galactose mutarotase, transcript variant X2
gene11571	23.94	25.08	23.1	45.55	38.84	40.31	33.97	34.18	37.68	29.13	34.47	33.58	SRSF7	serine and arginine rich splicing factor 7, transcript variant X6
gene11572	0.72	0.68	0.66	0.39	0.55	0.27	0.85	0.56	0.37	0.63	0.61	0.48	LOC102185091	tetratricopeptide repeat protein 39B-like
gene11573	5.05	8.11	9.18	9.42	8.19	8.5	7.69	7.93	7.52	8.58	7.31	8.72	GEMIN6	gem nuclear organelle associated protein 6, transcript variant X1
gene11574	8.6	8.39	8	9.95	10.1	10.22	10.33	10.18	10.53	8.84	10.21	9.61	DHX57	DEAH-box helicase 57, transcript variant X4
gene11575	4.82	5.58	8.19	11.79	10.05	9.96	6.74	11.03	11.13	10.47	9.86	7.61	MORN2	MORN repeat containing 2, transcript variant X1
gene11576	0.16	0.1	0.12	0.1	0.26	0.03	0.04	0.13	0.08	0.19	0.11	0.09	ARHGEF33	Rho guanine nucleotide exchange factor 33
gene11577	3.99	4.06	4.12	4.98	5.49	4.86	4.77	5.63	5.13	4.35	4.59	4.4	SOS1	SOS Ras/Rac guanine nucleotide exchange factor 1, transcript variant X2
gene11578	0.07	0.06	0	0.06	0	0	0	0	0.05	0	0	0
gene11579	2.08	2.31	2.44	2.21	2.36	1.72	2.87	2.4	2.95	2.56	2.1	2.08	CDKL4	cyclin dependent kinase like 4, transcript variant X2
gene1158	0.04	0.02	0	0	0	0.01	0.03	0	0.03	0	0.02	0	RAP1GAP	RAP1 GTPase activating protein, transcript variant X6
gene11580	22.6	25.41	24.49	18.58	17.24	17.1	20.4	21.63	21.35	16.01	17.54	16.43	MAP4K3	mitogen-activated protein kinase kinase kinase kinase 3, transcript variant X4
gene11581	5.87	3.65	5.93	7.75	2.71	3.96	2.64	2.72	5.15	3.14	3.83	3.96	LOC102181308	uncharacterized LOC102181308, transcript variant X4
gene11582	2.55	3.76	3.67	3.01	3.66	4.04	2.61	2.7	2.63	2.08	2.23	2.17	TMEM178A	transmembrane protein 178A
gene11583	3.12	2.21	3.15	1.56	2.12	1.61	2.56	2.43	2.4	2.08	1.57	2.05	THUMPD2	THUMP domain containing 2, transcript variant X2
gene11584	0	0	0	0	0	0	0	0	0	0	0	0	TRNAW-CCA	tRNA-Trp
gene11585	0	0	0	0.09	0.04	0	0	0	0	0.04	0	0
gene11586	0.41	0.58	0.55	1.93	1.76	2.01	1.37	1.73	1.42	1.85	1.92	2.09	SLC8A1	solute carrier family 8 member A1, transcript variant X3
gene11587	0	0	0	0	0	0	0	0	0	0	0	0
gene11588	0	0	0	0	0	0	0	0	0	0	0	0	TRNAG-UCC	tRNA-Gly
gene11589	0	0	0	0	0	0	0	0	0	0	0	0.17	LOC108637105	uncharacterized LOC108637105
gene1159	18.56	18.42	18.02	14.31	14.39	13.67	14.64	14.71	14.79	13.62	14.21	14.43	USP48	ubiquitin specific peptidase 48, transcript variant X4
gene11590	0.1	0	0.05	0.09	0.27	0.05	0	0.21	0.14	0	0.17	0.26	LOC102177722	WD repeat-containing protein 61 pseudogene
gene11591	0	0	0	0	0	0	0	0	0	0	0	0	LOC108637106	uncharacterized LOC108637106
gene11592	37.93	0	0	0	0	0	0	0	0	0	0	0	LOC108637107	uncharacterized LOC108637107
gene11593	0	0	0	0	0	0	0	0	0	0	0	0	C11H2orf91	chromosome 11 C2orf91 homolog
gene11594	238.29	237.79	239.99	254.26	288.44	249.34	255.58	204.14	207.27	385.13	359.35	368.04	PKDCC	protein kinase domain containing, cytoplasmic
gene11595	0	0	0.18	0.11	0	0.09	0.05	0	0.14	0.05	0.56	0.26	LOC106502609	uncharacterized LOC106502609
gene11596	9.11	10.29	9.77	12.36	11.37	12.17	10.15	11.91	11.37	9.76	11.38	10.31	EML4	echinoderm microtubule associated protein like 4, transcript variant X6
gene11597	52.16	55.66	49.13	52.94	51	52.16	53.81	51.78	52.42	45.63	51.43	48.83	LOC102187496	cytochrome c oxidase subunit 7A-related protein, mitochondrial
gene11598	0	0	0	0	0	0	0	0	0	0	0.04	0	LOC108637137	uncharacterized LOC108637137
gene11599	0.02	0	0	0.03	0	0	0.07	0	0.03	0	0	0.06	KCNG3	potassium voltage-gated channel modifier subfamily G member 3, transcript variant X2
gene116	90.02	83.02	89.82	33.22	32.25	29.97	39.84	39.63	39.69	32.88	32.19	31.73	GBE1	1,4-alpha-glucan branching enzyme 1
gene1160	0.27	0.25	0.41	0.6	0.36	0.25	0.26	0.76	0.29	0.51	0.69	0.85	LDLRAD2	low density lipoprotein receptor class A domain containing 2
gene11600	16.78	16.78	15.57	10.99	9.89	11.42	9	10.27	11.15	11.67	11.11	10.72	MTA3	metastasis associated 1 family member 3, transcript variant X3
gene11601	0	0	0.09	0	0	0	0.04	0	0	0	0	0	LOC102176890	intestinal-type alkaline phosphatase-like
gene11602	0.02	0	0.12	0	0.07	0.03	0.04	0.04	0.03	0.07	0.02	0.1	OXER1	oxoeicosanoid receptor 1
gene11603	0	0	0	0.24	57.64	0.07	0.16	0.15	0	0.03	0.08	0.07	HAAO	3-hydroxyanthranilate 3,4-dioxygenase, transcript variant X1
gene11604	0	0	0	0	0	0	0	0	0	0	0	0	LOC108637138	uncharacterized LOC108637138
gene11605	1.02	2.16	1.62	2.21	1.94	1.99	1.53	2.1	1.24	1.54	1.81	1.64	LOC106502607	uncharacterized LOC106502607
gene11606	0	0	0	0	0	0	0	0	0	0	0	0	TRNAI-UAU	tRNA-Ile
gene11607	0	0	0	0	0	0	0	0	0	0	0	0	LOC108637108	uncharacterized LOC108637108
gene11608	79.68	74.58	70.82	48.05	56.88	52.64	59.68	51.97	52.04	77.87	90.8	89.95	ZFP36L2	ZFP36 ring finger protein like 2
gene11609	1.78	1.98	1.76	2.7	2.29	2.67	2.32	2.46	2.59	2.61	2.66	2.55	THADA	THADA, armadillo repeat containing, transcript variant X1
gene1161	321.07	299.9	321.3	246.87	278.34	245.84	347.54	302.53	300.91	284.48	284.53	281.58	HSPG2	heparan sulfate proteoglycan 2
gene11610	0	0.09	0.09	0.08	0.08	0	0.4	0.15	0.07	0	0	0
gene11611	0	0	0	0	0	0	0	0	0	0	0	0
gene11612	7.06	7.85	7.59	5.06	5.04	4.94	5.87	5.44	5.53	4.27	4.91	4.48	PLEKHH2	pleckstrin homology, MyTH4 and FERM domain containing H2
gene11613	0	0	0	0	0	0	0	0.15	0	0	0	0	C1GALT1C1L	C1GALT1-specific chaperone 1 like
gene11614	4	4.95	4.74	8.44	8.12	8.96	4.92	6.32	6.08	5.73	7.32	6.63	DYNC2LI1	dynein cytoplasmic 2 light intermediate chain 1
gene11615	0.17	0	0	0.1	0.02	0.05	0	0	0.07	0.12	0.04	0.1	ABCG5	ATP binding cassette subfamily G member 5
gene11616	0	0	0	0.02	0	0	0	0.02	0	0	0	0.02	ABCG8	ATP binding cassette subfamily G member 8, transcript variant X3
gene11617	12.62	13.49	13.53	17.16	17.38	17.27	15.46	16.89	17.05	13.53	14.46	14.69	LRPPRC	leucine rich pentatricopeptide repeat containing
gene11618	0.15	0.14	0.18	0.08	0.32	0.1	0	0.2	0.11	0.2	0.17	0.08
gene11619	0	0	0	0	0	0	0	0	0	0	0	0	TRNAC-GCA	tRNA-Cys
gene1162	0	0	0	0	0	0.4	0	0	0	0	0	0	LOC102188368	uncharacterized LOC102188368
gene11620	15.79	17.22	15.48	15.25	12.93	15.31	15.72	18.08	16.7	14.88	15.24	13.45	PPM1B	protein phosphatase, Mg2+/Mn2+ dependent 1B, transcript variant X3
gene11621	1.88	2.95	2.19	4.22	4.49	5.06	9.06	10.79	11.42	2.43	3.67	3.13	SLC3A1	solute carrier family 3 member 1
gene11622	11.43	11.52	11.92	11.13	10.58	11.44	11.99	13.37	12.44	11.34	11.29	11.55	PREPL	prolyl endopeptidase-like, transcript variant X7
gene11623	2.05	2.21	2.32	2.52	2.53	2.58	1.89	1.91	2.29	2.18	2.09	2.73	CAMKMT	calmodulin-lysine N-methyltransferase
gene11624	0	0	0	0	0	0	0.04	0	0	0	0	0.02	SIX3	SIX homeobox 3
gene11625	2.48	3.07	2.7	5.9	5.25	4.39	7.78	9.47	8.05	2.12	2.75	2.17	SIX2	SIX homeobox 2
gene11626	6.14	6.23	6.31	7.24	6.81	8.07	8.03	8.15	7.22	6.94	7.75	7	SRBD1	S1 RNA binding domain 1, transcript variant X3
gene11627	0	0	0	0	0	0	0	0	0	0	0	0	LOC102168268	peptidyl-prolyl cis-trans isomerase FKBP1A pseudogene
gene11628	1.47	1.49	2.02	4.04	2.42	2.35	1.97	5.11	2.23	3.8	2	2.27	PRKCE	protein kinase C epsilon, transcript variant X2
gene11629	0	0.08	0.06	0.02	0.07	0.15	0.04	0.07	0.08	0.16	0	0.09	LOC108637140	uncharacterized LOC108637140
gene1163	0	0	0	0	0	0	0	0	0	0	0	0	LOC108638631	uncharacterized LOC108638631
gene11630	263.52	284.65	265.89	512.19	512.83	488.34	571.47	535.97	532.67	337.24	351.79	327.19	EPAS1	endothelial PAS domain protein 1
gene11631	0	0	0	0	0	0	0	0	0	0	0	0	TRNAC-GCA	tRNA-Cys
gene11632	0	0	0	0.24	0	0	0	0	0	0	0	0	TMEM247	transmembrane protein 247
gene11633	8.03	1.63	2.07	2.91	5.98	1.74	2.79	1.89	1.52	1.68	1.76	6.76	ATP6V1E2	ATPase H+ transporting V1 subunit E2, transcript variant X3
gene11634	50.92	46.7	48.33	54.33	53.13	54.58	55.97	56.64	56.94	49.83	47.31	45.27	RHOQ	ras homolog family member Q
gene11635	13.42	10.58	11.22	13.21	8.83	8.7	12.05	12.51	8.7	11.17	14.88	14.16	PIGF	phosphatidylinositol glycan anchor biosynthesis class F, transcript variant X2
gene11636	25.72	21.49	28.67	18.34	18.83	17.73	21.56	22.81	22.23	24.3	21.91	22.26	CRIPT	CXXC repeat containing interactor of PDZ3 domain
gene11637	0.41	1.48	0.45	0.27	0	0	0.07	5.36	0	0.13	0	0.13	LOC106502611	uncharacterized LOC106502611, transcript variant X2
gene11638	34.48	35.54	38.02	42.03	40.2	40.71	37.97	38.13	35.26	45.3	39.6	39.38	SOCS5	suppressor of cytokine signaling 5, transcript variant X3
gene11639	52.45	57.48	53.1	55.93	55.62	55.42	55.36	60.45	54.82	58.31	57.5	52.75	MCFD2	multiple coagulation factor deficiency 2, transcript variant X2
gene1164	4.77	2	2.57	1.35	1.79	1.59	2.2	2.65	2.23	3.57	1.94	3.06	LOC102188098	proproteinase E
gene11640	25.08	25.14	24.51	24.61	24.1	25.73	27.14	25.56	28.17	20.18	22.29	22.53	TTC7A	tetratricopeptide repeat domain 7A, transcript variant X2
gene11641	0	0	0	0	0	0	0	0	0	0	0	0	TRNAE-UUC	tRNA-Glu
gene11642	0	0	0	0	0	0	0	0	0.09	0	0	0	C11H2orf61	chromosome 11 C2orf61 homolog
gene11643	227.55	220.58	231.52	273.41	265.95	271.93	265.95	273.93	279.05	277.34	279.1	290.36	CALM2	calmodulin 2, transcript variant X2
gene11644	0	0	0	0.03	0.03	0	0.01	0.01	0.01	0.05	0.03	0	EPCAM	epithelial cell adhesion molecule
gene11645	6.4	7.49	7.92	6.93	5.2	6.61	7.26	7.79	9.27	7.23	8.05	7.39	MSH2	mutS homolog 2
gene11646	0	0.16	0	0.46	0	0.51	0	0.14	0.26	0	0	0.14
gene11647	8.3	8.64	7.34	11.8	11.97	11.75	14.71	14.29	15.14	6.45	8.67	7.06	KCNK12	potassium two pore domain channel subfamily K member 12
gene11648	14.3	15.67	14.9	16.6	14.99	15.74	16.22	17.77	16.92	14.83	15.99	16.16	MSH6	mutS homolog 6, transcript variant X2
gene11649	15.79	14.89	15.76	15.62	15.13	14.39	14.18	14	13.73	12.06	13.37	12.87	FBXO11	F-box protein 11
gene1165	122.55	111.74	121.91	163.47	157.7	162.1	153.21	146.35	146.33	147.7	144.28	148.61	LOC102189078	uncharacterized LOC102189078
gene11650	0	0	0	0	0	0	0	0	0	0	0	0
gene11651	0	0	0	0	0	0	0	0	0	0	0	0
gene11652	0.38	0	0.07	0	0	0	0	0.06	0.04	0.06	0.13	0.06	LOC102173750	60S ribosomal protein L5 pseudogene
gene11653	10.04	8.7	9.26	4.47	3.77	4.5	5.17	4.61	4.8	5.29	5.4	4.39	FOXN2	forkhead box N2
gene11654	5.29	6.32	7.24	6.64	6.92	6.68	6.48	5.76	5.96	6.86	6.05	6.39	PPP1R21	protein phosphatase 1 regulatory subunit 21
gene11655	0.31	0.28	0	0	0	0	0	0	0.22	0	0.26	0
gene11656	1.52	1.82	2.09	1.49	1.41	1.69	1.87	1.55	1.34	1.7	1.73	1.64	STON1	stonin 1, transcript variant X1
gene11657	0	0	0.09	0	0	0.1	0	0	0	0	0	0	GTF2A1L	general transcription factor IIA subunit 1 like
gene11658	0	0	0	0	0	0	0	0	0	0	0	0	LHCGR	luteinizing hormone/choriogonadotropin receptor
gene11659	0	0	0	0	0	0	0	0	0	0	0	0	FSHR	follicle stimulating hormone receptor
gene1166	89.53	91.34	90.56	109.87	106.42	110.65	95.99	103.04	101.49	100.78	104.09	101.78	CDC42	cell division cycle 42, transcript variant X3
gene11660	0	0	0	0	0	0	0	0	0	0	0	0	LOC102175771	60S ribosomal protein L21-like
gene11661	2.95	0.62	4.28	2.64	1.16	3.72	3.53	2.47	1.96	2.94	3.49	2.98
gene11662	0	0	0	0	0	0	0	0	0	0	0	0
gene11663	0	0.01	0	0	0	0	0	0	0	0.02	0	0	NRXN1	neurexin 1, transcript variant X18
gene11664	0	0	0	0	0	0	0	0	0	0	0	0
gene11665	0	0	0	0	0	0	0	0	0	0	0	0	TRNAC-GCA	tRNA-Cys
gene11666	0	0	0	0	0	0	0	0	0	0	0	0
gene11667	6.38	11.11	4.68	4.41	5.06	4.09	4.53	5.22	5.99	6.48	6.64	6.11	ASB3	ankyrin repeat and SOCS box containing 3, transcript variant X2
gene11668	0	0	0	0	0	0	0	0	0	0	0	0.06
gene11669	0.65	0.65	1	1.22	1.49	1.32	1.34	1.28	1.35	1.01	0.73	1.01	CHAC2	ChaC cation transport regulator homolog 2, transcript variant X2
gene1167	0.21	24.31	0.13	0.32	0.37	0.32	0.65	0.91	0.62	0.14	0.34	0.28	WNT4	Wnt family member 4, transcript variant X2
gene11670	0	0	0	0	0	0	0.07	0.06	0.06	0.25	0.07	0.06
gene11671	19.75	18.8	19.29	23.56	24.03	22.78	22.6	25.12	24.31	24.2	23.34	24.87	ERLEC1	endoplasmic reticulum lectin 1
gene11672	0.11	0.14	0.09	0.33	0.21	0.36	0.19	0.32	0.45	0.14	0.12	0.28	GPR75	G protein-coupled receptor 75, transcript variant X2
gene11673	8.97	8.44	8.51	8.87	8.2	9.13	9.5	9.28	9.41	6.35	7	6.26	PSME4	proteasome activator subunit 4
gene11674	0	0	0	0	0	0	0	0	0	0	0	0
gene11675	0	0	0	0	0	0	0	0	0	0	0	0	LOC108637109	coiled-coil-helix-coiled-coil-helix domain-containing protein 2 pseudogene
gene11676	8.79	9.84	7.79	6.71	4.18	6.04	5.87	6.37	5.18	4.58	4.73	5.03	ACYP2	acylphosphatase 2, transcript variant X2
gene11677	0.05	0	0	0	0	0	0	0	0.26	0	0	0	TSPYL6	TSPY like 6
gene11678	0	0	0.14	0.19	0	0	0.06	0	0	0	0.06	0.12	C11H2orf73	chromosome 11 C2orf73 homolog
gene11679	0	0	0.4	0.18	0.18	0	0	0	0	0.17	0.18	0
gene1168	7.33	6.61	6.76	4.32	4.57	4.47	6.41	6.27	6.35	5.77	5.35	5.28	ZBTB40	zinc finger and BTB domain containing 40, transcript variant X3
gene11680	0	0.05	0.21	0.05	0.42	0.08	0.1	0.09	0.21	0.05	0.3	0	LOC108637142	basic salivary proline-rich protein 2-like
gene11681	60.15	59.33	64.6	37.69	41.56	38.53	52.6	50.03	51.07	44.47	42.29	42.77	SPTBN1	spectrin beta, non-erythrocytic 1, transcript variant X2
gene11682	10.06	3.46	6.88	0.54	3.27	1.1	0.78	0.42	4.65	2.36	0.61	1.43	EML6	echinoderm microtubule associated protein like 6, transcript variant X4
gene11683	215.28	202.61	204.87	165.16	158.92	166.01	166.74	162.06	157.96	163.56	153.39	157.82	RTN4	reticulon 4, transcript variant X4
gene11684	2.54	5.44	2.56	1.72	2.03	2.61	3.9	2.05	2.8	2.9	2.34	3.36	CLHC1	clathrin heavy chain linker domain containing 1, transcript variant X6
gene11685	0	0	0	0	0	0	0	0	0	0	0	0	TRNAE-UUC	tRNA-Glu
gene11686	1403.25	1412.59	1358.66	1459.52	1437.2	1434.11	1278.92	1298.21	1260.18	1576.1	1566.57	1514.34	RPS27A	ribosomal protein S27a
gene11687	5.05	4.73	6.57	4.14	5.29	5.83	6.9	5.86	5.38	6.17	5.34	5.1	MTIF2	mitochondrial translational initiation factor 2, transcript variant X3
gene11688	10.97	10.29	12.14	11.89	10.05	11.11	8.79	10.18	10.98	6.5	10.03	10.79	LOC102176133	prolyl-tRNA synthetase associated domain-containing protein 1
gene11689	5.51	6.39	5.72	12.21	6.01	11.42	5.45	5.69	5.85	5.48	6.11	12.68	CCDC88A	coiled-coil domain containing 88A, transcript variant X6
gene1169	0.23	0.36	0.21	0.48	0.41	0.28	0.3	0.23	0.47	0.39	0.32	0.29	LOC106503564	uncharacterized LOC106503564
gene11690	8056.52	9281.04	8394.74	9852.52	10365.4	9906.12	8244.06	7981.85	8276.93	11670.3	11205.9	11362.6	LOC108637143	elongation factor 1-alpha 1 pseudogene
gene11691	43.32	41.42	44.25	53.99	46.26	51.39	42.16	51.74	49.48	48.06	52.65	46.05	CFAP36	cilia and flagella associated protein 36
gene11692	25.27	24.28	25.01	23.95	23.28	21.37	24.25	24	25.25	24.74	24.55	22.63	PPP4R3B	protein phosphatase 4 regulatory subunit 3B, transcript variant X2
gene11693	0.9	1.63	1.38	0.38	1	0.42	0.92	0	0.53	1.58	1.26	0.35	LOC106502619	uncharacterized LOC106502619
gene11694	10.86	12.07	10.63	17.05	14.82	16.17	13.02	14.75	15.28	12.11	13.69	13.51	PNPT1	polyribonucleotide nucleotidyltransferase 1, transcript variant X2
gene11695	94.92	85.6	117.96	198.2	280.68	192.09	186.19	126.29	126.8	283.87	205.72	256.66	EFEMP1	EGF containing fibulin like extracellular matrix protein 1, transcript variant X5
gene11696	0.28	0	0.25	0	0	0	0	0	0	0.57	0.68	0
gene11697	0	0	0	0	0	0	0	0	0	0	0	0	MIR217	chi-miR-217-3p
gene11698	0	0	0	0	0	0	0	0	0	0	0	0	MIR216B	chi-miR-216b
gene11699	53.1	0.14	45.83	0.11	0.19	0.1	0.18	0.12	0.14	0.17	0.06	0.03	CCDC85A	coiled-coil domain containing 85A, transcript variant X4
gene117	0	0	0	0	0	0	0	0	0	0	0	0	TRNAS-GGA	tRNA-Ser
gene1170	0	0.02	0	0	0	0	0	0	0.02	0	0	0	EPHA8	EPH receptor A8
gene11700	0	0	0	0	0	0	0	0	0	0	0	0	TRNAC-GCA	tRNA-Cys
gene11701	0	0	0	0	0	0	0	0	0	0	0	0
gene11702	0	0	0	0	0	0	0	0	0	0	0	0	TRNAW-CCA	tRNA-Trp
gene11703	0	0	0	0	0	0	0	0	0	0	0	0
gene11704	12.53	12.96	15.11	17.86	17.14	17.13	15.87	18.93	18.04	16.21	16.04	16.59	VRK2	vaccinia related kinase 2, transcript variant X3
gene11705	4.1	7.14	6.11	7.1	4.34	5.8	6.48	5.7	5.7	5.44	5.93	5.69	FANCL	Fanconi anemia complementation group L, transcript variant X2
gene11706	0	0	0	0	0	0	0	0	0	0	0	0
gene11707	0	0	0	0	0	0	0	0	0	0	0	0
gene11708	0	0	0	0	0.03	0	0	0	0	0	0	0	BCL11A	B-cell CLL/lymphoma 11A, transcript variant X3
gene11709	5.11	10.83	11.39	4.59	8.01	8.33	5.46	8.08	7.4	14.76	3.56	6.53	PAPOLG	poly(A) polymerase gamma, transcript variant X3
gene1171	0	0	0	0	0	0	0	0	0	0	0	0	C1QA	complement C1q A chain, transcript variant X1
gene11710	1.38	1.24	1.65	1.69	0.64	0.6	0.66	1.09	1.48	0.47	0.97	1.65	LOC102168358	60S ribosomal protein L39 pseudogene
gene11711	0	0	0	0	0	0	0	0	0	0	0	0	LOC102169110	uncharacterized LOC102169110
gene11712	0.03	0.12	0	0.17	0.12	0.07	0.1	0.13	0.02	0	0.04	0.04	REL	REL proto-oncogene, NF-kB subunit
gene11713	4.81	4.73	5.19	5.7	5.41	5.42	4.68	5.2	5.24	6.25	5.74	5.74	PUS10	pseudouridylate synthase 10
gene11714	7.79	8.61	8.6	7.73	7.27	6.9	7.18	8.05	8.48	7.36	6.55	7.4	PEX13	peroxisomal biogenesis factor 13
gene11715	0	0	0	0	0	0	0	0	0	0	0	0	TRNAC-GCA	tRNA-Cys
gene11716	2.08	2.1	2.6	2.52	2.35	2.65	2.99	3.07	2.62	2.35	2.84	2.78	KIAA1841	KIAA1841 ortholog, transcript variant X6
gene11717	3.15	4.14	3.98	4.11	4.54	4.23	5.18	5.67	4.69	4.34	3.8	3.46	GCFC2	GC-rich sequence DNA-binding factor 2, transcript variant X4
gene11718	14.2	14.09	15.2	20.69	17.28	22.64	15.82	21.45	16.67	18.26	21.81	19.31	MRPL19	mitochondrial ribosomal protein L19
gene11719	0	0	0	0	0	0	0	0	0	0	0	0
gene1172	0	0	0	0	0	0	0	0	0	0	0	0	C1QC	complement C1q C chain, transcript variant X1
gene11720	0	0	0	0	0	0	0	0	0	0	0	0.05
gene11721	0	0	0	0	0	0	0	0	0	0	0	0
gene11722	0.29	0.71	0.18	0.69	0.35	0.88	0.68	0.51	0.66	0.51	0.78	0.88	EVA1A	eva-1 homolog A, regulator of programmed cell death
gene11723	1.54	1.36	1.13	0.65	0.67	0.55	0.88	1.09	0.85	0.98	0.84	0.8	SOWAHC	sosondowah ankyrin repeat domain family member C
gene11724	52.32	51.8	49.24	42.78	44.04	42.58	51.25	51.27	52.61	51.63	47.57	51.28	2023-09-10	septin 10, transcript variant X1
gene11725	4.94	4.39	4.07	3.78	4.82	4.56	7.35	6.68	7.04	4.6	4.26	4.25	SH3RF3	SH3 domain containing ring finger 3, transcript variant X2
gene11726	0	0	0	0	0.01	0	0	0	0.01	0	0	0	EDAR	ectodysplasin A receptor
gene11727	0	0	0	0	0	0	0	0	0	0	0	0	LOC106502620	uncharacterized LOC106502620
gene11728	11.63	11.75	13.18	3.57	3.8	3.28	6.55	6.17	5.7	7.4	6.53	7.73	CCDC138	coiled-coil domain containing 138, transcript variant X3
gene11729	18.34	17.52	17.77	14.34	14.14	15.27	14.72	14.33	14.38	13.71	14.09	13.41	LOC102172632	E3 SUMO-protein ligase RanBP2, transcript variant X3
gene1173	0	0	0	0	0	0	0	0	0	0	0	0	LOC102187088	heterogeneous nuclear ribonucleoproteins A2/B1 pseudogene
gene11730	13.99	14.66	15.29	16.78	14.31	16.11	14.98	17.18	15.66	13.79	15.99	14.44	LIMS1	LIM zinc finger domain containing 1, transcript variant X5
gene11731	16.12	16.65	16.99	15.87	15.21	15.35	15.73	14.45	14.59	12.82	14.27	12.9	GCC2	GRIP and coiled-coil domain containing 2
gene11732	4.98	3.25	4.36	5.15	7.57	6.45	5.95	4.89	4.52	7.87	7.27	7.94	LOC102174036	sulfotransferase 1C4
gene11733	0	0	0	0	0	0	0	0	0	0	0	0	LOC102179485	sulfotransferase 1C4-like
gene11734	0	0	0	0	0	0	0	0	0	0	0	0	SULT1C2	sulfotransferase family 1C member 2, transcript variant X4
gene11735	0	0	0	0	0	0	0	0	0	0	0	0	LOC106502622	uncharacterized LOC106502622, transcript variant X1
gene11736	0	0	0	0	0	0	0	0	0	0	0	0	LOC102174578	sulfotransferase 1C1
gene11737	0	0	0	0	0	0	0	0	0	0	0	0	LOC102174851	60S ribosomal protein L21-like
gene11738	0	0	0	0	0	0	0	0	0	0	0	0	SLC5A7	solute carrier family 5 member 7
gene11739	0	0	0	0	0	0	0	0	0	0	0	0	ST6GAL2	ST6 beta-galactoside alpha-2,6-sialyltransferase 2
gene1174	0	0	0	0	0	0	0	0	0	0	0	0	C1QB	complement C1q B chain
gene11740	0	0	0	0	0	0	0	0	0	0	0	0	LOC108637144	uncharacterized LOC108637144
gene11741	0	0	0	0	0	0	0	0	0	0	0	0
gene11742	0	0	0	0	0	0	0	0	0	0.13	0	0
gene11743	0	0	0	0	0	0	0	0	0	0	0	0
gene11744	15.26	16.15	15.42	22.4	20.46	21.93	22.84	26.53	28.33	20.07	21.28	20.43	UXS1	UDP-glucuronate decarboxylase 1, transcript variant X3
gene11745	0	0.2	0	0	0.58	0.15	0.2	0	0	0.36	0.56	0
gene11746	0	0	0	0	0	0	0	0	0	0	0	0	C11H2orf40	chromosome 11 C2orf40 homolog
gene11747	15.03	15.05	13.48	13.79	16.34	15.28	14.58	14.45	15.26	11.31	14.27	11.98	NCK2	NCK adaptor protein 2, transcript variant X2
gene11748	0	0	0.09	0	0	0	0	0	0	0	0	0
gene11749	7.44	7.48	6.86	9.95	10.29	10.42	7.43	8.66	9.47	8.65	9.34	8.98	TTL	tubulin tyrosine ligase, transcript variant X2
gene1175	0.64	0.62	0.44	0.68	0.75	0.64	0.42	0.57	0.48	1.28	1	0.77	EPHB2	EPH receptor B2, transcript variant X1
gene11750	4.98	5.09	5.24	7.11	7.56	7.23	5.18	6.94	7.36	4.64	5.57	5.25	POLR1B	RNA polymerase I subunit B
gene11751	33.14	30.22	32.37	41.97	46.26	44.19	37.84	31.09	34.53	37.4	35.22	37.75	CHCHD5	coiled-coil-helix-coiled-coil-helix domain containing 5, transcript variant X3
gene11752	0.05	0.18	0.36	0.16	0.16	0.1	0.2	0.31	0.45	0.16	0.21	0.23
gene11753	10.57	10.47	9.4	19.86	17.75	19.25	17.28	19.24	20.03	11.58	12.25	11.62	SLC20A1	solute carrier family 20 member 1
gene11754	0	0	0	0	0.19	0	0	0	0	0	0	0
gene11755	0	0	0	0	0	0	0	0	0	0	0.04	0	NT5DC4	5'-nucleotidase domain containing 4
gene11756	3.21	2.97	3.76	3.07	2.82	3.74	5.81	5.39	5.76	3.28	3.93	3.86	CKAP2L	cytoskeleton associated protein 2 like, transcript variant X2
gene11757	0.59	1.28	0.95	3.18	2.69	2.66	4.12	3.79	3.52	6.35	6.35	4.63	IL1A	interleukin 1 alpha
gene11758	0	0	0	0	0	0	0	0	0	0	0	0	IL1B	interleukin 1 beta
gene11759	0	0	0.05	0.05	0.04	0.12	0.07	0	0.04	0	0	0.07	IL37	interleukin 37, transcript variant X4
gene1176	0	0	0	0	0	0	0.06	0	0	0	0	0	LACTBL1	lactamase beta like 1
gene11760	0.65	1.53	1.77	1.43	1.17	1.33	1.79	1.11	1.69	1.53	1.46	1.56	LOC102179956	synaptophysin-like protein 1 pseudogene
gene11761	0	0	0	0	0	0	0	0	0	0	0	0	LOC102180231	interleukin-37-like, transcript variant X4
gene11762	0	0	0	0	0	0	0.1	0	0	0	0	0	LOC102181045	interleukin-36 gamma, transcript variant X4
gene11763	0	0.08	0	0	0	0	0	0	0.03	0	0	0	LOC102181965	interleukin-36 alpha, transcript variant X2
gene11764	0	0.04	0	0.14	0.26	0.37	0.56	0.2	0.26	0.23	0.1	0.22	IL36B	interleukin 36, beta
gene11765	0	0	0	0	0	0	0	0	0	0	0	0	TRNAS-GGA	tRNA-Ser
gene11766	0	0	0	0	0	0	0	0	0	0	0.05	0	IL36RN	interleukin 36 receptor antagonist
gene11767	0	0	0	0	0	0	0	0	0	0	0	0	IL1F10	interleukin 1 family member 10 (theta), transcript variant X4
gene11768	0.06	0.05	0.08	0.31	0.12	0.13	0.07	0.02	0.09	0.25	0.21	0.13	IL1RN	interleukin 1 receptor antagonist, transcript variant X5
gene11769	0	0	0	0.08	0.03	0.09	0.03	0.12	0.11	0.05	0.03	0.04	PSD4	pleckstrin and Sec7 domain containing 4, transcript variant X3
gene1177	0	0	0	0	0	0	0	0	0	0	0	0	C2H1orf234	chromosome 2 C1orf234 homolog
gene11770	0.36	0.84	0.48	1.86	2.25	1.34	0.67	0.89	1.03	2.86	3.34	2.52	PAX8	paired box 8, transcript variant X4
gene11771	0	0	0	0	0	0	0	0	0	0	0	0	LOC108637145	uncharacterized LOC108637145
gene11772	0	0	0	0	0	0	0	0	0	0	0	0
gene11773	0	0	0	0	0	0	0	0	0	0	0	0
gene11774	3.16	2.67	2.41	4.27	4.1	3.71	4	4.67	4.61	3.75	3.32	4.24	RPIA	ribose 5-phosphate isomerase A
gene11775	0	0	0	0	0	0	0	0	0	0	0	0	TRNAG-CCC	tRNA-Gly
gene11776	12.76	11.41	11.03	8.52	7.94	8.75	9.31	9.36	9.45	6.04	6.54	6.18	EIF2AK3	eukaryotic translation initiation factor 2 alpha kinase 3
gene11777	0	0	0	0	0	0	0	0	0	0	0	0	TEX37	testis expressed 37
gene11778	0	0	0	0	0	0	0	0	0	0	0	0	FOXI3	forkhead box I3
gene11779	0	0	0	0	0	0	0	0	0	0	0	0
gene1178	28.97	28.72	28.24	35.9	32.63	35.76	28.31	29.78	29.38	27.18	31.01	29.7	KDM1A	lysine demethylase 1A, transcript variant X2
gene11780	0	0	0	0	0	0	0	0	0	0	0	0
gene11781	0	0	0	0	0	0	0	0	0	0	0.47	0
gene11782	1.23	0.97	1.44	1.2	2.09	1.36	1.51	1.4	1.39	1.49	1.42	1.59	THNSL2	threonine synthase like 2, transcript variant X2
gene11783	0	0	0	0	0	0	0	0	0	0	0	0	FABP1	fatty acid binding protein 1
gene11784	0	0	0	0	0	0	0	0	0	0	0	0	SMYD1	SET and MYND domain containing 1, transcript variant X2
gene11785	28.05	26.52	30.26	37.83	37.3	36.46	29.86	31.1	32.24	40.04	38.49	39.22	KRCC1	lysine rich coiled-coil 1
gene11786	0	0	0	0	0	0	0	0	0	0	0	0
gene11787	0	0	0	0	0	0	0	0	0	0	0	0	LOC102188142	protein mago nashi homolog pseudogene
gene11788	1.24	0.99	0.78	1.47	1.86	0.99	0.97	1.68	1.35	2.16	2.14	2.43	CD8B	CD8b molecule
gene11789	0	0	0	0.02	0	0.02	0	0	0	0.02	0.04	0	CD8A	CD8a molecule
gene1179	7.63	8.45	8.08	18.49	18.09	18.62	15.68	15.44	15.6	10.22	12.49	11.81	LUZP1	leucine zipper protein 1, transcript variant X4
gene11790	12.8	12.68	12.64	12.32	11.52	11.39	11.64	11.12	11.77	11.53	11.49	11.82	RMND5A	required for meiotic nuclear division 5 homolog A, transcript variant X2
gene11791	25.28	25.95	25.55	29.32	27.6	28.28	28.46	27.54	27.57	30.55	30.83	28.14	LOC102188868	charged multivesicular body protein 3, transcript variant X1
gene11792	0.22	0	0.2	0	0	0	0	0	0	0.09	0.36	0	LOC102188681	uncharacterized LOC102188681, transcript variant X2
gene11793	30.02	29.91	27.64	14.26	14.24	14.47	16.96	15.43	15.9	19.73	18.57	18.65	KDM3A	lysine demethylase 3A, transcript variant X2
gene11794	0.04	0	0	0.06	0	0	0	0	0	0	0	0.02	REEP1	receptor accessory protein 1, transcript variant X4
gene11795	0	0	0	0	0	0	0	0	0	0	0	0	TRNAG-CCC	tRNA-Gly
gene11796	23.3	19.74	22.41	25.2	26.24	25.05	20.85	21.66	19.79	22.4	20.52	22.22	MRPL35	mitochondrial ribosomal protein L35
[truncated: 27,107 more rows]
